# Supplementary material for: 9-Chloro-2,4-dimethoxy­acridinium trifluoro­methane­sulfonate
Source: Acta Crystallogr Sect E Struct Rep Online. 2009 Mar 14;65(Pt 4):o768–9. doi: 10.1107/S1600536809008551 (PMC2968865; doi:10.1107/S1600536809008551)
Supplement: Supplementary file 2 [file e-65-0o768-Isup2.hkl]

# 
# h,k,l, Fc-squared, Fo-squared, sigma(Fo-squared) and status flag 
# 
data_I
_shelx_title ' DT170608 in P2(1)/c' 
_shelx_refln_list_code          4 
_shelx_F_calc_maximum      272.92 
_exptl_crystal_F_000       864.00 
_reflns_d_resolution_high  0.8378 
 
loop_ 
 _symmetry_equiv_pos_as_xyz 
 'x, y, z' 
 '-x, y+1/2, -z+1/2' 
 '-x, -y, -z' 
 'x, -y-1/2, z-1/2' 
 
_cell_length_a    11.0502 
_cell_length_b    23.1098 
_cell_length_c     7.1435 
_cell_angle_alpha  90.000 
_cell_angle_beta  108.214 
_cell_angle_gamma  90.000 
 
_shelx_F_squared_multiplier     1.000 
 
loop_ 
 _refln_index_h 
 _refln_index_k 
 _refln_index_l 
 _refln_F_squared_calc 
 _refln_F_squared_meas 
 _refln_F_squared_sigma 
 _refln_observed_status 
   2   0   0      158.25      258.81      4.69 o 
   3   0   0     6915.42     7122.80     49.79 o 
   4   0   0     1525.41     1617.85      7.44 o 
   5   0   0      720.57      779.93     24.59 o 
   6   0   0     1128.73     1306.79     17.07 o 
   7   0   0      432.15      534.12     12.87 o 
   8   0   0      121.57      156.32     12.58 o 
   9   0   0      594.93      700.79     28.85 o 
  10   0   0      497.68      466.14     64.94 o 
  11   0   0       47.43       61.25     14.91 o 
  12   0   0       13.30       28.00     16.03 o 
   2   1   0     2335.35     2421.41     26.76 o 
   3   1   0     1319.18     1377.11     16.21 o 
   4   1   0       10.05        4.40      3.68 o 
   5   1   0      175.60      154.28      4.03 o 
   6   1   0      574.22      571.86      7.29 o 
   7   1   0      615.07      701.59     25.00 o 
   8   1   0      411.03      430.21     13.63 o 
   9   1   0     1042.90     1102.21     18.54 o 
  10   1   0      196.29      244.23     16.82 o 
  11   1   0      106.58      118.44     14.79 o 
  12   1   0       14.96       30.73     11.44 o 
   2   2   0      879.34      980.62     22.02 o 
   3   2   0      852.60      904.77      9.16 o 
   4   2   0      612.48      679.95     12.55 o 
   5   2   0     2666.19     2820.63     50.74 o 
   6   2   0      442.71      503.34     10.81 o 
   7   2   0      390.22      401.37     14.14 o 
   8   2   0      754.87      865.11     24.13 o 
   9   2   0      173.33      173.49     16.37 o 
  10   2   0      338.52      377.80     19.90 o 
  11   2   0       24.82       34.65     10.41 o 
  12   2   0       63.85       79.21     11.38 o 
   1   3   0     3804.45     4418.86     50.17 o 
   2   3   0    23907.80    24447.14     70.60 o 
   3   3   0       92.35       86.04      2.93 o 
   4   3   0      161.73      181.61      6.37 o 
   5   3   0     1064.21     1152.71     16.06 o 
   6   3   0      202.79      229.75      4.74 o 
   7   3   0     1020.92     1089.28     40.92 o 
   8   3   0      136.72      167.47      6.12 o 
   9   3   0       87.54       72.33      6.85 o 
  10   3   0       10.48       17.87      6.44 o 
  11   3   0        0.09        4.39     10.33 o 
  12   3   0       47.22       63.71     11.46 o 
   0   4   0     1277.88     1617.46     45.45 o 
   1   4   0       26.35       24.46      3.85 o 
   2   4   0        1.09        0.25      1.75 o 
   3   4   0      547.59      556.31     11.68 o 
   4   4   0      506.46      483.37     16.71 o 
   5   4   0     4094.90     4518.58    148.36 o 
   6   4   0       30.70       29.80      3.61 o 
   7   4   0       93.04       78.57      3.84 o 
   8   4   0     2066.01     2099.46     55.56 o 
   9   4   0      141.28      136.59      7.67 o 
  10   4   0       17.26       10.23      6.69 o 
  11   4   0      149.82      207.97     13.08 o 
  12   4   0      126.57      174.51     14.41 o 
   1   5   0     1051.20      982.11     11.23 o 
   2   5   0       26.19       24.59      2.01 o 
   3   5   0     1389.54     1413.24     29.75 o 
   4   5   0      594.41      605.74     17.93 o 
   5   5   0       15.51       16.09      2.71 o 
   6   5   0      353.17      302.62     10.83 o 
   7   5   0      127.05       96.73      6.31 o 
   8   5   0       66.42       68.39      6.22 o 
   9   5   0      324.80      284.79     13.77 o 
  10   5   0       84.64       86.23      5.77 o 
  11   5   0       23.90       26.28     10.19 o 
  12   5   0       18.09       25.72     11.24 o 
   0   6   0    13916.39    16563.73    155.20 o 
   1   6   0     1049.12     1180.34     32.66 o 
   2   6   0      138.57      164.74      3.82 o 
   3   6   0     1376.84     1475.53     27.88 o 
   4   6   0     2005.76     2164.33     48.52 o 
   5   6   0      573.07      646.38     29.62 o 
   6   6   0      460.17      528.90     27.11 o 
   7   6   0        1.95        7.18      3.22 o 
   8   6   0       57.19       44.43      4.84 o 
   9   6   0        0.15        4.80      4.48 o 
  10   6   0        2.51        2.31      7.44 o 
  11   6   0        0.00        3.45     11.31 o 
  12   6   0       32.67       46.38     11.05 o 
   1   7   0     1905.55     2003.93     15.13 o 
   2   7   0     1732.52     1836.67     19.20 o 
   3   7   0     1859.36     1925.33     35.22 o 
   4   7   0     1263.91     1467.51     48.06 o 
   5   7   0      163.71      186.61      7.21 o 
   6   7   0      632.09      581.62     33.73 o 
   7   7   0     1242.93     1190.52     38.12 o 
   8   7   0      527.70      519.29     21.23 o 
   9   7   0       56.59       48.82      4.66 o 
  10   7   0      201.50      187.91     14.05 o 
  11   7   0       14.59       23.62     10.06 o 
  12   7   0        7.92        9.47     10.91 o 
   0   8   0      233.08      270.35     10.10 o 
   1   8   0      222.38      222.57      7.14 o 
   2   8   0     1553.43     1462.62      7.68 o 
   3   8   0      251.30      232.24      7.56 o 
   4   8   0      155.52      144.78      6.41 o 
   5   8   0      204.14      178.22      8.11 o 
   6   8   0        4.87        1.10      3.16 o 
   7   8   0      960.37      822.56     27.73 o 
   8   8   0        3.57        1.56      5.40 o 
   9   8   0       27.59       18.70      4.57 o 
  10   8   0        3.85        5.84     14.02 o 
  11   8   0       41.63       43.34     10.15 o 
   1   9   0        0.04        1.10      3.61 o 
   2   9   0      166.39      171.75      5.27 o 
   3   9   0      244.42      236.15      7.19 o 
   4   9   0      405.38      501.59     17.14 o 
   5   9   0       69.32       73.97      7.09 o 
   6   9   0      823.61      702.20     55.89 o 
   7   9   0       42.69       29.09      3.39 o 
   8   9   0       45.71       40.45      4.81 o 
   9   9   0       36.19       22.82      5.90 o 
  10   9   0       38.29       44.35      9.63 o 
  11   9   0        0.43        9.95     10.01 o 
   0  10   0      961.98     1203.41     31.50 o 
   1  10   0      171.23      189.86      4.34 o 
   2  10   0        7.21        1.15      3.86 o 
   3  10   0     2019.65     1984.13     17.38 o 
   4  10   0        0.36       -1.72      4.67 o 
   5  10   0     1238.05     1227.39     86.96 o 
   6  10   0      401.15      352.71     33.93 o 
   7  10   0        1.14       -0.24      3.36 o 
   8  10   0      128.78      105.77      9.36 o 
   9  10   0       84.64       76.52      8.07 o 
  10  10   0        0.07        0.15      8.93 o 
  11  10   0        2.63       11.32      9.94 o 
   1  11   0     2170.04     2314.49     18.50 o 
   2  11   0      186.51      170.24      5.49 o 
   3  11   0       23.66       16.31      2.41 o 
   4  11   0     1080.54      983.54     32.54 o 
   5  11   0      309.56      264.84      5.63 o 
   6  11   0       20.65       25.04      4.59 o 
   7  11   0      515.98      448.07     44.45 o 
   8  11   0      174.93      172.54     16.37 o 
   9  11   0        6.17       15.33      5.34 o 
  10  11   0       91.95       89.76      7.87 o 
   0  12   0       23.10        8.24      6.38 o 
   1  12   0        1.73        2.26      4.26 o 
   2  12   0        0.75        4.47      4.42 o 
   3  12   0       45.96       43.51      2.82 o 
   4  12   0       15.30       13.66      2.55 o 
   5  12   0      221.11      239.18      8.40 o 
   6  12   0      460.28      508.17     10.23 o 
   7  12   0       13.20        7.68      5.87 o 
   8  12   0       38.65       45.74      9.09 o 
   9  12   0       17.10       20.37      5.34 o 
  10  12   0       13.06        6.84      9.03 o 
  11  12   0        6.00        7.58     12.62 o 
   1  13   0       43.44       36.44      4.08 o 
   2  13   0      934.59     1024.07     20.18 o 
   3  13   0      203.16      216.00     11.88 o 
   4  13   0       33.04       30.04      2.92 o 
   5  13   0      274.67      291.33      5.26 o 
   6  13   0       24.76       20.31      4.11 o 
   7  13   0      384.70      313.82     25.41 o 
   8  13   0       17.01       10.12      6.59 o 
   9  13   0       97.04       86.57      8.71 o 
  10  13   0        5.74        9.47      9.02 o 
  11  13   0        5.88       11.80     12.62 o 
   0  14   0        4.91        3.48      6.66 o 
   1  14   0       96.88      109.98      4.42 o 
   2  14   0      173.44      167.36      7.60 o 
   3  14   0       49.45       59.02      4.94 o 
   4  14   0      353.11      421.83     22.58 o 
   5  14   0        9.59       10.59      3.57 o 
   6  14   0      393.66      322.62     56.65 o 
   7  14   0      175.17      151.11     16.54 o 
   8  14   0       47.19       47.47      6.07 o 
   9  14   0       64.97       66.97      8.70 o 
  10  14   0        0.03       -1.05     13.01 o 
   1  15   0      233.29      212.42      5.25 o 
   2  15   0       42.42       38.72      4.36 o 
   3  15   0      170.88      152.88      4.97 o 
   4  15   0      164.11      133.15      9.19 o 
   5  15   0      489.44      405.54     52.17 o 
   6  15   0       20.10       15.88      5.36 o 
   7  15   0       17.43       11.19      6.02 o 
   8  15   0        0.55        4.14      6.18 o 
   9  15   0        0.31        1.99     18.78 o 
  10  15   0        3.09       -0.13     10.28 o 
   0  16   0      104.72      115.25      7.75 o 
   1  16   0      456.72      537.32      8.64 o 
   2  16   0       33.20       42.42      4.60 o 
   3  16   0        4.63        5.20      3.37 o 
   4  16   0     2125.12     2265.73     34.82 o 
   5  16   0      943.45      993.80     91.87 o 
   6  16   0       22.22       16.24      5.19 o 
   7  16   0       14.65        8.58      6.00 o 
   8  16   0       27.10       32.28     10.04 o 
   9  16   0       40.98       50.22     11.21 o 
  10  16   0        0.01        0.73     17.85 o 
   1  17   0       10.67        6.47      5.15 o 
   2  17   0      113.09       98.56      6.25 o 
   3  17   0      206.94      242.37      8.25 o 
   4  17   0      163.57      177.50     15.22 o 
   5  17   0       42.49       38.80      6.29 o 
   6  17   0        1.75        4.31      4.02 o 
   7  17   0      259.48      157.53     13.96 o 
   8  17   0        0.11       11.40     18.16 o 
   9  17   0       29.90       35.81     11.36 o 
   0  18   0      264.50      292.53     11.44 o 
   1  18   0      187.71      187.47      6.65 o 
   2  18   0        2.79       10.16      5.64 o 
   3  18   0       46.38       47.01      5.99 o 
   4  18   0      482.23      422.07     38.34 o 
   5  18   0       76.93       77.65      7.53 o 
   6  18   0       21.55       14.45      3.86 o 
   7  18   0       16.33        5.49      9.59 o 
   8  18   0        7.59       13.27     10.40 o 
   9  18   0        0.75       -2.44     14.51 o 
   1  19   0       12.40       20.79      5.88 o 
   2  19   0       67.24       73.50      6.28 o 
   3  19   0      243.61      230.25     10.48 o 
   4  19   0        6.26        2.87      3.20 o 
   5  19   0        1.30        1.79      2.98 o 
   6  19   0       67.92       71.67      7.96 o 
   7  19   0       20.25       24.05     10.95 o 
   8  19   0       13.19       10.20     10.81 o 
   9  19   0       17.65       15.84     12.06 o 
   0  20   0       73.45       60.58      7.80 o 
   1  20   0       27.15       35.58      6.56 o 
   2  20   0       23.22       11.69      6.21 o 
   3  20   0        6.61        9.80      6.18 o 
   4  20   0       20.81       17.86      3.19 o 
   5  20   0      143.15      119.64     22.45 o 
   6  20   0       13.85       16.34      6.35 o 
   7  20   0        7.84        2.44      9.84 o 
   8  20   0       38.08       34.59     15.32 o 
   1  21   0      361.07      439.09      7.56 o 
   2  21   0      369.77      440.09     14.62 o 
   3  21   0       23.42       21.17      6.34 o 
   4  21   0       92.98       79.00     11.04 o 
   5  21   0       85.57       81.31     10.84 o 
   6  21   0        1.96        3.80      6.25 o 
   7  21   0        3.24        9.50     10.51 o 
   8  21   0        0.56        0.71     11.37 o 
   0  22   0      545.82      572.82     14.30 o 
   1  22   0       56.04       38.12      6.93 o 
   2  22   0        3.33       -0.73      9.10 o 
   3  22   0       91.58       95.09      8.04 o 
   4  22   0        3.83        0.96      6.47 o 
   5  22   0       10.93        9.69      6.40 o 
   6  22   0       29.43       19.02      7.13 o 
   7  22   0       17.41       22.51     10.07 o 
   1  23   0       21.94       14.39      8.29 o 
   2  23   0       67.57       62.78      8.32 o 
   3  23   0        1.95        8.20      4.20 o 
   4  23   0        0.34        8.36      6.38 o 
   5  23   0        6.43        9.39      6.90 o 
   6  23   0        9.05       12.17      6.80 o 
   0  24   0      132.51      156.44     12.94 o 
   1  24   0       63.58       60.65      8.61 o 
   2  24   0        5.13        7.96      8.21 o 
   3  24   0       73.15       86.99      8.53 o 
   4  24   0       28.18       26.17      6.42 o 
   5  24   0        0.03        3.02      7.17 o 
   6  24   0        3.79        5.84     10.39 o 
   1  25   0       17.80       19.16      8.63 o 
   2  25   0       51.73       42.32      8.51 o 
   3  25   0        1.32        5.68      9.16 o 
   4  25   0       28.96       31.39      7.20 o 
   5  25   0        0.35        3.81      7.51 o 
   0  26   0       15.78       11.43     15.79 o 
   1  26   0        4.96        3.18      8.83 o 
   2  26   0        1.17        0.33      8.75 o 
   3  26   0        2.77        1.61      6.84 o 
   4  26   0       10.22        5.63      7.65 o 
   1  27   0        9.59       11.78      9.30 o 
   2  27   0       30.40       33.22      9.35 o 
 -12   1   1        3.02        0.39     11.27 o 
 -11   1   1       15.32       37.11     10.76 o 
 -10   1   1       17.58       37.52     10.25 o 
  -9   1   1      520.04      564.39     19.07 o 
  -8   1   1       55.89       45.39      4.39 o 
  -7   1   1      163.83      174.32      4.86 o 
  -6   1   1       47.84       41.86      4.46 o 
  -5   1   1       50.07       53.57      3.37 o 
  -4   1   1     1206.88     1092.68     21.14 o 
  -3   1   1     3011.01     3244.68     71.39 o 
  -2   1   1     3838.71     3694.38    100.64 o 
  -1   1   1      241.89      238.80     12.94 o 
   0   1   1      842.18      937.77      5.20 o 
   1   1   1    24144.80    27377.28    695.53 o 
   2   1   1     4338.94     4517.05    111.75 o 
   3   1   1      195.08      175.88      9.04 o 
   4   1   1     1620.66     1455.69     30.57 o 
   5   1   1      654.13      668.78     13.34 o 
   6   1   1        9.50       11.09      4.28 o 
   7   1   1      369.36      410.10     12.90 o 
   8   1   1       75.94       90.76      7.72 o 
   9   1   1      596.60      639.64     18.79 o 
  10   1   1       26.77       54.50      9.61 o 
  11   1   1       37.01       71.11     10.30 o 
 -12   2   1        1.10       11.30     15.43 o 
 -11   2   1      157.53      164.76     11.03 o 
 -10   2   1      622.59      612.04     41.29 o 
  -9   2   1       88.79       95.82      9.64 o 
  -8   2   1        0.54        1.38      4.29 o 
  -7   2   1      352.34      363.85      7.96 o 
  -6   2   1      190.33      181.74      5.06 o 
  -5   2   1      122.88      109.21      3.39 o 
  -4   2   1       12.48       25.44      3.00 o 
  -3   2   1     1758.37     1666.11     63.77 o 
  -2   2   1     3115.07     3025.26    121.41 o 
  -1   2   1     6264.13     6744.93    182.08 o 
   0   2   1     6634.06     6839.45     43.70 o 
   1   2   1     1135.96     1102.54     31.88 o 
   2   2   1       22.12       11.06      3.71 o 
   3   2   1       36.58       78.06      4.80 o 
   4   2   1     1292.30     1237.54     15.67 o 
   5   2   1      503.81      572.46     23.93 o 
   6   2   1      363.94      405.04     15.60 o 
   7   2   1      787.15      854.48     15.81 o 
   8   2   1      224.19      218.02      9.84 o 
   9   2   1      165.73      226.59     13.31 o 
  10   2   1       63.60       65.73      9.64 o 
  11   2   1       38.12       54.07     12.19 o 
 -12   3   1       15.66       12.45     11.04 o 
 -11   3   1        0.76       -1.94     11.94 o 
 -10   3   1       56.35       77.36     10.12 o 
  -9   3   1      185.75      193.19      9.57 o 
  -8   3   1      114.35      116.70      7.14 o 
  -7   3   1       55.75       47.19      4.19 o 
  -6   3   1       30.14       41.65      3.62 o 
  -5   3   1     1348.12     1391.33     21.07 o 
  -4   3   1     2783.48     3001.27     28.84 o 
  -3   3   1       17.32       11.43      2.65 o 
  -2   3   1       63.35      106.03      4.03 o 
  -1   3   1     1671.44     1786.81     62.73 o 
   0   3   1      502.56      563.71      8.41 o 
   1   3   1      253.47      270.98      9.15 o 
   2   3   1      111.51      127.01      4.07 o 
   3   3   1        1.67       -0.05      2.81 o 
   4   3   1     1408.76     1462.51     47.71 o 
   5   3   1        4.05        2.61      2.47 o 
   6   3   1       61.14       45.18      6.01 o 
   7   3   1       77.54       53.90     10.44 o 
   8   3   1      396.17      373.35     10.54 o 
   9   3   1      152.00      153.03      9.46 o 
  10   3   1       37.58       41.91      9.66 o 
  11   3   1       24.22       34.36     11.97 o 
 -12   4   1       13.01        6.79     13.01 o 
 -11   4   1      152.46      131.08     11.40 o 
 -10   4   1       76.82       56.57      9.82 o 
  -9   4   1      678.27      671.69     31.62 o 
  -8   4   1      123.89      122.35      4.89 o 
  -7   4   1       12.69       11.21      4.10 o 
  -6   4   1       18.25       13.70      3.93 o 
  -5   4   1      878.51      740.55     16.66 o 
  -4   4   1     3994.20     4212.77     41.76 o 
  -3   4   1     1478.89     1692.73     21.31 o 
  -2   4   1      691.91      636.16     52.44 o 
  -1   4   1     3988.68     4038.97     63.12 o 
   0   4   1     5743.50     6179.47     79.17 o 
   1   4   1     1331.48     1550.28      8.31 o 
   2   4   1      843.68      876.18     14.27 o 
   3   4   1     5035.73     4889.16     62.61 o 
   4   4   1     2624.62     3185.86     83.38 o 
   5   4   1      281.93      271.54     11.96 o 
   6   4   1      989.00     1046.59     49.53 o 
   7   4   1      155.83      151.25     15.05 o 
   8   4   1      401.33      468.58     12.81 o 
   9   4   1      282.05      343.59      8.65 o 
  10   4   1        1.15        0.79     15.28 o 
  11   4   1        2.15        0.96     16.40 o 
 -12   5   1       13.52       13.18     11.25 o 
 -11   5   1       34.56       49.95     10.81 o 
 -10   5   1       18.63       32.06      9.80 o 
  -9   5   1       30.44       27.44      5.67 o 
  -8   5   1      475.63      438.75     15.68 o 
  -7   5   1      102.50       77.67      4.68 o 
  -6   5   1     1267.56     1230.47     56.84 o 
  -5   5   1     6944.55     6996.59    255.77 o 
  -4   5   1     3957.75     3970.72     64.84 o 
  -3   5   1     6238.41     6401.01     80.03 o 
  -2   5   1     3920.70     4099.07     91.41 o 
  -1   5   1    11653.21    12404.26     81.57 o 
   0   5   1      124.32      162.97      4.15 o 
   1   5   1    13305.50    13764.58     45.72 o 
   2   5   1     1424.92     1437.23     31.08 o 
   3   5   1     5756.86     6165.54    104.56 o 
   4   5   1     1738.29     1886.86     57.60 o 
   5   5   1      300.92      305.79     11.44 o 
   6   5   1        0.60        0.38      3.77 o 
   7   5   1      294.80      269.67     12.77 o 
   8   5   1      135.40      105.97      9.79 o 
   9   5   1      224.94      264.07      8.85 o 
  10   5   1        3.28       10.65     10.23 o 
  11   5   1       46.69       50.17     17.10 o 
 -12   6   1      106.70      156.80     11.54 o 
 -11   6   1      283.40      336.89     22.59 o 
 -10   6   1        4.81        4.30      8.25 o 
  -9   6   1      468.43      360.96     34.18 o 
  -8   6   1      123.15      105.36      5.99 o 
  -7   6   1       18.96       28.76      3.05 o 
  -6   6   1      107.55      128.77      6.81 o 
  -5   6   1       25.51       24.78      2.41 o 
  -4   6   1      844.12      771.89     48.61 o 
  -3   6   1     3652.37     3755.85     53.30 o 
  -2   6   1     2069.35     2203.66     44.85 o 
  -1   6   1      445.94      464.18      9.86 o 
   0   6   1        0.09       -1.65      2.83 o 
   1   6   1     2688.73     2743.51     17.44 o 
   2   6   1     4050.50     4156.56     63.51 o 
   3   6   1        9.76        3.45      2.23 o 
   4   6   1      128.82      128.16      3.94 o 
   5   6   1       24.38       42.70      2.78 o 
   6   6   1      474.90      469.92     16.83 o 
   7   6   1        6.36        0.92      3.75 o 
   8   6   1      863.84      788.06     13.02 o 
   9   6   1      305.14      298.57      9.41 o 
  10   6   1        2.03        3.55     14.99 o 
  11   6   1        2.24        0.22     25.02 o 
 -12   7   1        7.49       11.43     11.08 o 
 -11   7   1       24.22       28.14     10.49 o 
 -10   7   1        0.10        3.43      8.76 o 
  -9   7   1      205.76      193.62      9.05 o 
  -8   7   1      160.49      157.32      8.30 o 
  -7   7   1      141.12      116.34      5.64 o 
  -6   7   1      417.22      327.43     16.11 o 
  -5   7   1      907.19      885.64     41.93 o 
  -4   7   1      643.13      647.72     37.29 o 
  -3   7   1     2048.51     1971.25     67.07 o 
  -2   7   1     9444.20    10095.70     62.96 o 
  -1   7   1     3509.51     3689.55     40.54 o 
   0   7   1       34.38       36.43      2.90 o 
   1   7   1       15.52        8.71      3.43 o 
   2   7   1       35.52       42.25      2.81 o 
   3   7   1     2581.31     2853.22     49.24 o 
   4   7   1      184.06      130.39      6.66 o 
   5   7   1       15.97       21.10      2.67 o 
   6   7   1      183.88      172.22      4.04 o 
   7   7   1        2.93        5.31      3.90 o 
   8   7   1        7.61        2.42      4.26 o 
   9   7   1       39.39       19.84      4.25 o 
  10   7   1        2.95        7.33     10.29 o 
  11   7   1      105.95      148.44     17.04 o 
 -12   8   1       17.10       20.77     11.00 o 
 -11   8   1       38.84       36.76     10.16 o 
 -10   8   1       29.83       29.22      7.52 o 
  -9   8   1      138.07      118.60      5.95 o 
  -8   8   1        0.28       -1.41      4.04 o 
  -7   8   1      497.34      465.14     24.29 o 
  -6   8   1     1189.55     1067.83     54.22 o 
  -5   8   1     1294.51     1199.95     63.27 o 
  -4   8   1      645.30      628.30     25.53 o 
  -3   8   1     2366.07     2236.87     54.66 o 
  -2   8   1     1367.00     1430.03     19.33 o 
  -1   8   1      342.04      380.90      5.69 o 
   0   8   1        6.39       11.55      3.09 o 
   1   8   1     1892.19     1887.29     14.56 o 
   2   8   1       34.25       42.61      2.64 o 
   3   8   1     2265.84     2259.73     38.84 o 
   4   8   1     1032.32      984.66     26.73 o 
   5   8   1      402.69      355.12     18.93 o 
   6   8   1      147.02      134.60      6.29 o 
   7   8   1        3.52       -0.69      4.35 o 
   8   8   1       27.48       18.05      4.28 o 
   9   8   1        2.64        4.70      7.34 o 
  10   8   1       32.00       48.79     15.06 o 
  11   8   1        0.05        4.65     16.50 o 
 -12   9   1       54.28       63.09     11.17 o 
 -11   9   1       68.90       76.41      8.30 o 
 -10   9   1       56.93       61.70      7.82 o 
  -9   9   1       61.72       49.87      3.78 o 
  -8   9   1       12.68       16.53      3.57 o 
  -7   9   1      465.05      443.25     28.57 o 
  -6   9   1      256.33      246.22     12.68 o 
  -5   9   1      213.71      176.15     10.97 o 
  -4   9   1      443.86      507.25     16.87 o 
  -3   9   1       14.10        9.06      2.35 o 
  -2   9   1      132.11      147.37      4.60 o 
  -1   9   1     2558.02     2919.61     11.98 o 
   0   9   1     2332.22     2094.20     76.68 o 
   1   9   1      162.10      101.24      7.94 o 
   2   9   1        3.48        2.93      2.79 o 
   3   9   1     2161.67     2236.98     31.49 o 
   4   9   1      925.30      939.03     16.70 o 
   5   9   1       44.77       26.97      2.65 o 
   6   9   1      567.33      526.76     29.26 o 
   7   9   1     1282.16     1325.89     66.93 o 
   8   9   1      266.81      308.42     13.67 o 
   9   9   1       54.99       29.90      7.63 o 
  10   9   1      101.82      118.91     15.00 o 
  11   9   1       78.54      100.51     16.72 o 
 -12  10   1       13.82       15.12     10.95 o 
 -11  10   1       28.12       26.94      8.54 o 
 -10  10   1       15.26       12.90      7.81 o 
  -9  10   1       21.25       16.18      3.68 o 
  -8  10   1      377.14      361.54     19.82 o 
  -7  10   1      425.92      394.42     28.50 o 
  -6  10   1      395.81      395.39     21.19 o 
  -5  10   1       13.63        9.98      2.89 o 
  -4  10   1     1144.84     1177.49      5.94 o 
  -3  10   1      550.77      512.10     17.19 o 
  -2  10   1      211.49      207.90      4.70 o 
  -1  10   1      110.09      106.62      5.12 o 
   0  10   1     2581.96     2967.39     34.27 o 
   1  10   1       52.50       46.11      3.32 o 
   2  10   1        3.80        0.00      3.61 o 
   3  10   1      190.45      201.48      3.53 o 
   4  10   1      151.92      166.65      9.35 o 
   5  10   1        1.88        6.83      5.16 o 
   6  10   1       18.09        3.54      3.48 o 
   7  10   1       30.07        6.91      3.98 o 
   8  10   1       55.22       33.71      4.75 o 
   9  10   1        9.04       10.42     12.69 o 
  10  10   1       75.03       70.52     14.63 o 
  11  10   1        1.77        6.77     21.76 o 
 -11  11   1       69.77       56.27      8.73 o 
 -10  11   1        0.38        1.31     12.15 o 
  -9  11   1      177.98      136.84      5.84 o 
  -8  11   1      167.18      110.15      7.68 o 
  -7  11   1      108.89       61.22      6.90 o 
  -6  11   1      162.42      166.74      7.25 o 
  -5  11   1      413.30      391.00     18.20 o 
  -4  11   1      325.24      332.37      8.00 o 
  -3  11   1       92.94       94.82      3.48 o 
  -2  11   1      407.29      593.04     12.26 o 
  -1  11   1     5898.96     6955.29    149.40 o 
   0  11   1     1029.93     1264.58      8.93 o 
   1  11   1      225.92      249.32     10.45 o 
   2  11   1     1109.17     1184.75     16.66 o 
   3  11   1      610.45      588.86     15.37 o 
   4  11   1       72.97      102.24      4.59 o 
   5  11   1       13.01        3.46      5.88 o 
   6  11   1       19.06        8.47      7.23 o 
   7  11   1       26.65       23.68      3.87 o 
   8  11   1       11.74       10.76      4.67 o 
   9  11   1       12.09       15.28     12.65 o 
  10  11   1       36.08       24.77     17.90 o 
 -11  12   1      108.63      139.55      9.07 o 
 -10  12   1       66.86       62.43      8.23 o 
  -9  12   1      134.72      136.83      8.82 o 
  -8  12   1       87.71       72.28      6.43 o 
  -7  12   1        0.05        3.47      4.76 o 
  -6  12   1      242.58      248.25      7.12 o 
  -5  12   1      209.06      251.13      5.84 o 
  -4  12   1       69.87       59.51      2.86 o 
  -3  12   1      125.76      111.59      4.23 o 
  -2  12   1       63.79       66.21      4.75 o 
  -1  12   1     1353.32     1553.31     10.57 o 
   0  12   1      458.45      552.67     15.68 o 
   1  12   1      826.13      620.89     26.36 o 
   2  12   1     3309.77     3418.00     73.80 o 
   3  12   1      127.45      125.19      4.55 o 
   4  12   1        0.12        1.53      4.46 o 
   5  12   1     1461.57     1429.84     13.44 o 
   6  12   1      999.26     1069.43      9.82 o 
   7  12   1      115.72       89.70      9.67 o 
   8  12   1      569.88      487.63     48.02 o 
   9  12   1       54.47       75.10     13.05 o 
  10  12   1       69.58       69.98     14.75 o 
 -11  13   1        1.22       -4.32     25.14 o 
 -10  13   1       76.40       54.48      9.06 o 
  -9  13   1      208.18      194.47     16.30 o 
  -8  13   1      175.97      155.97     18.29 o 
  -7  13   1        7.88       10.26      5.66 o 
  -6  13   1      550.30      527.17      5.78 o 
  -5  13   1      366.64      403.11     14.91 o 
  -4  13   1      723.59      783.23      9.68 o 
  -3  13   1       20.29       17.71      4.09 o 
  -2  13   1      123.68      124.45      5.00 o 
  -1  13   1     1028.05     1286.38     13.14 o 
   0  13   1     1040.54     1123.03     18.91 o 
   1  13   1       42.58       58.18      3.88 o 
   2  13   1        8.20        7.96      1.64 o 
   3  13   1       23.88       24.84      4.28 o 
   4  13   1      101.10      107.48      4.23 o 
   5  13   1      213.20      234.96      6.00 o 
   6  13   1       14.42        7.10      6.39 o 
   7  13   1        0.36        4.60      6.38 o 
   8  13   1       12.34        5.66     11.05 o 
   9  13   1       32.67       37.18      9.54 o 
  10  13   1        0.29       -3.52     17.95 o 
 -11  14   1       13.07       20.51     11.54 o 
 -10  14   1        0.52        3.88     10.76 o 
  -9  14   1       65.46       82.63     10.05 o 
  -8  14   1      134.27      119.06     17.75 o 
  -7  14   1       14.16       17.29      6.60 o 
  -6  14   1      650.34      657.31      7.90 o 
  -5  14   1      448.42      486.11     10.48 o 
  -4  14   1      610.44      626.55     13.25 o 
  -3  14   1       68.52       78.92      4.42 o 
  -2  14   1      113.82      140.62      5.97 o 
  -1  14   1        7.56        6.79      4.67 o 
   0  14   1        0.13        4.13      4.79 o 
   1  14   1      527.00      605.80     22.90 o 
   2  14   1       11.50        9.51      2.60 o 
   3  14   1        2.14        2.79      3.89 o 
   4  14   1      428.56      464.35      7.29 o 
   5  14   1        4.44        0.77      5.95 o 
   6  14   1      219.31      237.18      7.23 o 
   7  14   1       83.05       65.96      6.50 o 
   8  14   1      162.92      202.40     23.94 o 
   9  14   1       15.25       17.43      9.38 o 
  10  14   1        3.37       12.88     14.26 o 
 -10  15   1       42.05       62.63     11.09 o 
  -9  15   1      174.20      190.49     14.98 o 
  -8  15   1       61.74       46.27      8.79 o 
  -7  15   1       20.37       20.53      7.37 o 
  -6  15   1       53.55       78.12     12.21 o 
  -5  15   1       55.28       59.05      4.35 o 
  -4  15   1      224.98      275.70      7.13 o 
  -3  15   1      383.14      388.26     12.05 o 
  -2  15   1       38.52       35.44      5.03 o 
  -1  15   1      156.19      128.16      5.22 o 
   0  15   1      310.52      328.30      8.04 o 
   1  15   1        9.44       11.94      4.18 o 
   2  15   1      248.18      270.61      8.50 o 
   3  15   1      196.41      192.00      5.24 o 
   4  15   1     1553.58     1685.50     44.40 o 
   5  15   1      465.51      531.52     12.07 o 
   6  15   1        4.00        4.69      5.66 o 
   7  15   1      346.48      365.26     14.94 o 
   8  15   1       40.66       64.32      9.31 o 
   9  15   1        0.38        2.03      9.57 o 
  -9  16   1       21.94       22.73      9.81 o 
  -8  16   1        0.62        3.43     13.92 o 
  -7  16   1        2.06        9.20     13.34 o 
  -6  16   1     1236.85     1234.81     97.46 o 
  -5  16   1      120.56      132.81      6.53 o 
  -4  16   1      158.78      138.85      8.71 o 
  -3  16   1      669.01      782.87     15.61 o 
  -2  16   1      200.24      235.56      5.53 o 
  -1  16   1      127.11      115.69      4.93 o 
   0  16   1      682.93      731.54     15.41 o 
   1  16   1      566.67      586.91     17.66 o 
   2  16   1        0.22       -1.40      3.95 o 
   3  16   1      561.46      589.97     17.77 o 
   4  16   1        0.07       -0.82      7.68 o 
   5  16   1      132.83      130.21      7.73 o 
   6  16   1       82.80       72.52      6.47 o 
   7  16   1       41.48       35.11      8.66 o 
   8  16   1       29.82       46.92      9.34 o 
   9  16   1        1.10        0.63     12.57 o 
 -10  17   1       76.63      111.05     15.92 o 
  -9  17   1        4.23        2.66      9.80 o 
  -8  17   1       42.21       44.23      8.69 o 
  -7  17   1        0.02        5.05      7.37 o 
  -6  17   1      361.18      329.20     34.22 o 
  -5  17   1      559.55      563.75     14.40 o 
  -4  17   1      308.69      326.91      5.16 o 
  -3  17   1      300.11      317.85      8.92 o 
  -2  17   1        8.90        8.24      5.85 o 
  -1  17   1        5.51        5.90      5.11 o 
   0  17   1        7.31        6.42      5.03 o 
   1  17   1      418.13      400.94     13.74 o 
   2  17   1      158.05      192.50      7.57 o 
   3  17   1        1.46       -4.16     17.33 o 
   4  17   1      424.25      506.05     23.78 o 
   5  17   1        3.02        6.25      5.08 o 
   6  17   1        2.70        6.82      9.15 o 
   7  17   1       30.94       25.62      8.61 o 
   8  17   1        9.96       11.87      9.41 o 
   9  17   1        1.19        0.93     11.48 o 
  -9  18   1        1.79        7.38     10.44 o 
  -8  18   1        0.15        4.84      8.89 o 
  -7  18   1       15.98       10.55      7.39 o 
  -6  18   1       65.97       61.69      7.69 o 
  -5  18   1      130.25      104.96      6.54 o 
  -4  18   1       86.53       77.41      7.43 o 
  -3  18   1       75.03       70.64      6.38 o 
  -2  18   1       30.88       46.41      6.26 o 
  -1  18   1        1.90        1.02      5.51 o 
   0  18   1        0.11        2.05      6.11 o 
   1  18   1       15.03       25.53      5.31 o 
   2  18   1      441.33      449.85     18.90 o 
   3  18   1     1182.07     1166.05     66.58 o 
   4  18   1      146.23      145.11      7.86 o 
   5  18   1       71.12       76.58      5.63 o 
   6  18   1        0.25        4.03      6.71 o 
   7  18   1        4.31        2.00      9.82 o 
   8  18   1        5.55        4.82     11.00 o 
  -9  19   1       24.74       29.76     13.24 o 
  -8  19   1       29.42       24.23      8.44 o 
  -7  19   1       21.30       17.19      7.53 o 
  -6  19   1      111.59       84.56     14.72 o 
  -5  19   1       28.03       18.96      8.10 o 
  -4  19   1      526.36      555.21     21.72 o 
  -3  19   1       97.62       82.94      6.55 o 
  -2  19   1       76.58       84.14      6.00 o 
  -1  19   1      176.00      169.87      5.86 o 
   0  19   1        0.00        4.17      6.84 o 
   1  19   1       20.60       19.00      5.48 o 
   2  19   1      140.68      138.98      8.77 o 
   3  19   1       64.53       59.02      9.45 o 
   4  19   1        0.02        0.35      5.71 o 
   5  19   1       38.51       37.34      6.22 o 
   6  19   1        0.72       -2.02      6.84 o 
   7  19   1        8.02        8.24     10.29 o 
   8  19   1        8.80        1.88     11.18 o 
  -8  20   1       42.22       25.65      9.29 o 
  -7  20   1        3.66        5.96      8.18 o 
  -6  20   1        8.21        7.29      5.25 o 
  -5  20   1        0.04        1.01      5.46 o 
  -4  20   1       49.86       52.09      7.52 o 
  -3  20   1      167.48      201.12      8.35 o 
  -2  20   1       50.97       49.20      5.52 o 
  -1  20   1       80.44       89.72      5.83 o 
   0  20   1      439.36      450.32     17.09 o 
   1  20   1       23.61       20.22      5.89 o 
   2  20   1      182.94      215.50     15.12 o 
   3  20   1      115.65      139.36      8.57 o 
   4  20   1        9.43       14.20      6.01 o 
   5  20   1        0.92        6.67      9.13 o 
   6  20   1       76.94       78.83     12.54 o 
   7  20   1        6.70        6.17     10.50 o 
   8  20   1        3.31       10.06     11.44 o 
  -8  21   1       15.61       15.14     16.09 o 
  -7  21   1       11.74        9.42      8.47 o 
  -6  21   1        0.28        2.05      5.40 o 
  -5  21   1       15.60       17.39      5.43 o 
  -4  21   1       83.40      107.10     11.50 o 
  -3  21   1        8.08        4.06      6.81 o 
  -2  21   1      117.21      113.50      7.10 o 
  -1  21   1       22.14       15.60      5.85 o 
   0  21   1        0.88        3.28      6.80 o 
   1  21   1       27.70       37.69      6.52 o 
   2  21   1       17.51       16.21      4.99 o 
   3  21   1        2.30        2.31      6.23 o 
   4  21   1       21.48       25.85      6.30 o 
   5  21   1       12.43        8.56      6.37 o 
   6  21   1        2.97       -0.01      7.37 o 
   7  21   1        9.01        9.56     10.94 o 
  -7  22   1        0.99        6.83     15.40 o 
  -6  22   1       35.99       27.61      8.20 o 
  -5  22   1        5.69        7.82      5.62 o 
  -4  22   1       13.20        8.73      5.70 o 
  -3  22   1      129.93      123.78      8.61 o 
  -2  22   1       21.34        8.23      5.91 o 
  -1  22   1       19.79       13.24      6.00 o 
   0  22   1        0.03        2.55     11.56 o 
   1  22   1      196.17      174.96      8.89 o 
   2  22   1       46.62       78.15      9.72 o 
   3  22   1      103.12      138.92      9.15 o 
   4  22   1        0.75        6.43     10.75 o 
   5  22   1       47.11       61.89      6.88 o 
   6  22   1        0.90        3.12      8.16 o 
  -7  23   1       43.18       46.70     16.58 o 
  -6  23   1        0.56        2.25     22.39 o 
  -5  23   1       81.03       80.07     11.80 o 
  -4  23   1        9.16        7.83      5.81 o 
  -3  23   1       16.70       23.90      8.35 o 
  -2  23   1       63.85       75.97      8.06 o 
  -1  23   1       90.87      104.85      7.48 o 
   0  23   1        1.99        3.12      8.40 o 
   1  23   1      249.45      281.53     14.51 o 
   2  23   1      102.65      130.92     11.93 o 
   3  23   1        0.24        0.15      6.61 o 
   4  23   1       62.29       64.42      9.18 o 
   5  23   1       16.40        7.38      6.97 o 
   6  23   1       10.81       11.86      7.90 o 
  -6  24   1        8.02        6.77     15.73 o 
  -5  24   1        4.55       10.32      8.02 o 
  -4  24   1       26.39       21.38      6.19 o 
  -3  24   1       15.28        9.90      8.48 o 
  -2  24   1        4.23        5.02      8.78 o 
  -1  24   1        1.62        4.04      8.20 o 
   0  24   1       34.54       44.21      8.62 o 
   1  24   1       13.61       13.78      8.69 o 
   2  24   1        4.61        4.64      8.61 o 
   3  24   1       44.57       45.47      6.71 o 
   4  24   1        1.16        4.75      7.03 o 
   5  24   1       16.92       12.06      6.93 o 
  -5  25   1        0.26        0.88     15.33 o 
  -4  25   1        0.71       -0.10      7.01 o 
  -3  25   1       10.61       13.19      8.98 o 
  -2  25   1        0.79        0.67      8.37 o 
  -1  25   1        6.18        7.60      9.26 o 
   0  25   1       17.99       17.90      8.60 o 
   1  25   1       30.24       36.11      9.22 o 
   2  25   1        7.07        9.19     11.11 o 
   3  25   1        0.67        4.47      6.84 o 
   4  25   1        2.75        3.28      7.20 o 
  -4  26   1        2.76       10.71     14.48 o 
  -3  26   1       38.45       38.28      9.75 o 
  -2  26   1       15.93       20.68      8.62 o 
  -1  26   1       18.24       20.19      8.79 o 
   0  26   1       90.98      108.39      9.35 o 
   1  26   1        1.41        4.70     10.61 o 
   2  26   1       11.71       16.21      9.22 o 
   3  26   1       42.29       35.96      7.21 o 
  -2  27   1       41.62       43.17     10.23 o 
  -1  27   1       11.83       13.80      9.04 o 
   0  27   1        0.48        2.32      9.24 o 
   1  27   1       20.83       20.18      9.70 o 
 -13   0   2        0.54        7.92     16.87 o 
 -12   0   2       20.71       33.61     15.78 o 
 -11   0   2      332.99      350.33     34.52 o 
 -10   0   2     1060.26     1151.46     53.09 o 
  -9   0   2       35.01       60.97      8.22 o 
  -8   0   2       55.83       70.57      5.84 o 
  -7   0   2      341.14      319.41     10.82 o 
  -6   0   2      769.65      777.67      8.18 o 
  -5   0   2     3978.91     4396.42    137.09 o 
  -4   0   2      597.99      473.80      6.20 o 
  -3   0   2      502.08      527.04     19.08 o 
  -2   0   2    74485.74    77299.58    850.61 o 
  -1   0   2    10295.56     9385.62     70.24 o 
   0   0   2     7809.20     7884.99     70.79 o 
   1   0   2      577.98      686.10      8.96 o 
   2   0   2     1757.18     2264.65     13.71 o 
   3   0   2        1.08       12.98      6.00 o 
   4   0   2      389.64      502.62     45.93 o 
   5   0   2       79.05       77.38      7.26 o 
   6   0   2      331.99      303.16     45.08 o 
   7   0   2      652.39      943.81     50.14 o 
   8   0   2      397.62      464.89     21.37 o 
   9   0   2       18.74       39.67     20.58 o 
  10   0   2      216.84      263.12     23.72 o 
  11   0   2      366.93      547.93     27.80 o 
 -13   1   2       82.17      112.28     12.21 o 
 -12   1   2      104.30      133.92     11.31 o 
 -11   1   2       81.91      107.17     10.53 o 
 -10   1   2       49.95       92.36     10.09 o 
  -9   1   2      209.18      229.01      6.19 o 
  -8   1   2      219.33      213.80      9.43 o 
  -7   1   2      212.37      211.17      7.48 o 
  -6   1   2       48.18       42.33      3.64 o 
  -5   1   2       28.22       67.96     10.73 o 
  -4   1   2      153.39      169.00      5.16 o 
  -3   1   2       74.32       73.76      2.30 o 
  -2   1   2    32141.10    31420.73    498.55 o 
  -1   1   2    36106.29    36417.36    161.35 o 
   0   1   2        1.24        1.39      3.18 o 
   1   1   2     1923.08     2028.22     45.33 o 
   2   1   2        9.20       10.60      4.60 o 
   3   1   2      147.16      127.64      4.46 o 
   4   1   2     2714.09     2994.45     45.19 o 
   5   1   2      855.14     1048.69     22.62 o 
   6   1   2       26.33       30.84      7.89 o 
   7   1   2     2261.52     2671.82    165.15 o 
   8   1   2      240.04      289.35     14.68 o 
   9   1   2       24.01       17.75     14.82 o 
  10   1   2        0.67       34.82     16.16 o 
  11   1   2       27.41       68.40     18.72 o 
 -13   2   2        0.80       13.89     16.84 o 
 -12   2   2       83.75       94.15     11.12 o 
 -11   2   2       63.90       75.37     10.34 o 
 -10   2   2      443.88      448.51     12.50 o 
  -9   2   2      159.44      131.13      6.92 o 
  -8   2   2      402.02      452.80     13.87 o 
  -7   2   2      953.32      962.46     26.31 o 
  -6   2   2      386.94      363.58     11.55 o 
  -5   2   2      143.00      157.77      4.58 o 
  -4   2   2      858.20      846.45     23.94 o 
  -3   2   2     7371.93     7027.38    156.11 o 
  -2   2   2     9660.66     8739.59    147.09 o 
  -1   2   2     2146.88     2287.82      6.23 o 
   0   2   2        6.49        5.21      3.16 o 
   1   2   2     1863.47     1902.65     43.65 o 
   2   2   2      420.62      392.92      7.66 o 
   3   2   2      752.34      682.72     33.43 o 
   4   2   2      280.02      319.87      7.26 o 
   5   2   2      761.77      753.47     14.94 o 
   6   2   2     1264.29     1330.13     48.37 o 
   8   2   2       71.09       71.57     10.63 o 
   9   2   2       80.96      113.97     15.28 o 
  10   2   2       38.98       62.46     16.40 o 
  11   2   2       79.53      112.19     18.54 o 
 -13   3   2        0.42       15.94     16.60 o 
 -12   3   2       93.98      122.87     11.28 o 
 -11   3   2       25.51       36.50     10.23 o 
 -10   3   2      259.40      261.28     13.43 o 
  -9   3   2      363.76      368.60      8.83 o 
  -8   3   2      149.55      145.78      5.11 o 
  -7   3   2      297.22      305.02      9.67 o 
  -6   3   2      778.41      800.55     31.66 o 
  -5   3   2     1608.80     1463.04     50.52 o 
  -4   3   2     4408.65     4449.59     49.97 o 
  -3   3   2     1740.30     1800.31     85.47 o 
  -2   3   2        5.45        5.69      2.05 o 
  -1   3   2       34.56       27.26      2.17 o 
   0   3   2     3921.67     4292.92     30.87 o 
   1   3   2      333.68      304.77      8.32 o 
   2   3   2        0.69        4.68      3.70 o 
   3   3   2        0.42        3.51      3.13 o 
   4   3   2        3.66       -0.51      4.41 o 
   5   3   2      231.09      250.64      5.60 o 
   6   3   2       15.18       41.53      6.18 o 
   7   3   2      790.85      793.32     27.72 o 
   8   3   2        1.09        5.93      9.85 o 
   9   3   2      243.67      332.30     16.13 o 
  10   3   2       55.13      103.41     16.46 o 
  11   3   2       24.38       20.51     18.09 o 
 -13   4   2        1.56       10.43     13.02 o 
 -12   4   2       60.20       82.99     11.22 o 
 -11   4   2        1.53        4.89      9.97 o 
 -10   4   2      234.19      254.81      8.13 o 
  -9   4   2        2.54        3.35      6.42 o 
  -8   4   2      164.70      176.94      6.02 o 
  -7   4   2      427.34      425.58     13.04 o 
  -6   4   2        0.33        5.42      3.72 o 
  -5   4   2       73.73       65.30      6.93 o 
  -4   4   2     3336.24     3445.07     79.63 o 
  -3   4   2     2333.45     2181.91     26.29 o 
  -2   4   2      270.84      292.55     10.39 o 
  -1   4   2      270.28      251.59      6.29 o 
   0   4   2      146.83      123.39      7.99 o 
   1   4   2        7.95        1.95      3.31 o 
   2   4   2      583.83      594.25     11.09 o 
   3   4   2     7178.57     7732.26    148.60 o 
   4   4   2       13.95       -1.03      5.21 o 
   5   4   2       82.30       89.56      4.71 o 
   6   4   2     1438.25     1514.78     52.55 o 
   7   4   2        3.39       46.50      9.19 o 
   8   4   2      150.11      144.73      9.76 o 
   9   4   2      192.70      242.75     17.03 o 
  10   4   2       23.99       47.17     16.29 o 
  11   4   2        2.24        5.03     18.04 o 
 -12   5   2       28.93       26.20     10.89 o 
 -11   5   2       21.99       32.03     10.07 o 
 -10   5   2       66.34       70.00      7.35 o 
  -9   5   2      361.03      348.48     12.35 o 
  -8   5   2       16.08        7.63      4.43 o 
  -7   5   2      581.67      535.04     25.10 o 
  -6   5   2     1193.27     1265.82     68.36 o 
  -5   5   2     1472.20     1546.93     31.73 o 
  -4   5   2      254.42      242.73     13.56 o 
  -3   5   2     1241.40     1350.64     31.06 o 
  -2   5   2     2264.01     2326.70     44.09 o 
  -1   5   2     4686.23     5024.32     63.44 o 
   0   5   2      729.61      683.96      8.63 o 
   1   5   2      209.57      220.69      5.11 o 
   2   5   2      499.93      488.21      9.90 o 
   3   5   2        0.66        5.90      3.50 o 
   4   5   2     3291.44     3530.11     54.66 o 
   5   5   2      142.99      130.89      4.85 o 
   6   5   2      439.54      443.81     12.48 o 
   7   5   2      133.83      120.51     10.27 o 
   8   5   2       58.85       50.54      8.82 o 
   9   5   2       22.17       34.82     14.44 o 
  10   5   2        8.67       -3.39     24.11 o 
 -12   6   2        1.52        4.90     12.78 o 
 -11   6   2       16.80       27.22      9.91 o 
 -10   6   2      297.98      306.30     22.47 o 
  -9   6   2      106.94      105.17      8.66 o 
  -8   6   2       45.02       40.50      5.10 o 
  -7   6   2     1113.40     1118.46     69.45 o 
  -6   6   2      162.44      182.55     11.04 o 
  -5   6   2     1881.30     1950.15     83.64 o 
  -4   6   2        2.73       -0.52      1.75 o 
  -3   6   2     1703.78     1843.32     20.97 o 
  -2   6   2     3918.15     4272.55     41.82 o 
  -1   6   2       26.60       30.14      2.33 o 
   0   6   2      329.91      311.66      8.10 o 
   1   6   2      118.30      144.94      2.92 o 
   2   6   2      127.47      112.62      3.95 o 
   3   6   2      447.78      414.47      6.43 o 
   4   6   2      245.77      257.72     13.19 o 
   5   6   2       11.61       10.24      3.79 o 
   6   6   2       92.29      112.35      5.85 o 
   7   6   2      162.10      133.15      8.26 o 
   8   6   2       14.01        8.16      8.34 o 
   9   6   2       43.47       35.28     14.12 o 
  10   6   2       74.20       82.23     16.52 o 
 -12   7   2       18.85       18.34     10.85 o 
 -11   7   2       17.59       32.17      9.86 o 
 -10   7   2      198.94      192.69     18.02 o 
  -9   7   2        5.70        6.69      3.49 o 
  -8   7   2        7.83        4.97      2.40 o 
  -7   7   2       68.61       43.10      9.19 o 
  -6   7   2        3.90        7.95      3.19 o 
  -5   7   2      813.99      800.00     47.13 o 
  -4   7   2      368.68      413.44     11.37 o 
  -3   7   2       63.04       42.27      4.37 o 
  -2   7   2     2337.21     2145.60     50.88 o 
  -1   7   2      363.27      306.78      7.87 o 
   0   7   2     3285.80     3308.01     36.90 o 
   1   7   2     1675.21     1766.15     17.37 o 
   2   7   2      864.86     1050.11     39.10 o 
   3   7   2      510.26      566.05     18.11 o 
   4   7   2     1461.61     1485.99     72.86 o 
   5   7   2     1245.90     1252.88     57.93 o 
   6   7   2      164.42      137.09      7.64 o 
   7   7   2      394.88      429.45     14.44 o 
   8   7   2       93.35       94.08      8.22 o 
   9   7   2        0.39       10.16     13.97 o 
  10   7   2        2.26       16.42     15.92 o 
 -12   8   2       11.73       16.45     10.71 o 
 -11   8   2       28.67       39.96      9.78 o 
 -10   8   2       29.87       27.81      6.50 o 
  -9   8   2       73.73       50.85     10.17 o 
  -8   8   2       91.38       57.20     11.53 o 
  -7   8   2       79.73       88.39      9.48 o 
  -6   8   2        2.48        0.57      3.06 o 
  -5   8   2      487.04      494.36     48.81 o 
  -4   8   2      623.10      656.35     18.28 o 
  -3   8   2     5623.70     6142.40     60.24 o 
  -2   8   2       24.73       11.47      3.69 o 
  -1   8   2      400.22      456.01     12.80 o 
   0   8   2      389.02      462.16     11.34 o 
   1   8   2      536.45      573.30     10.06 o 
   2   8   2      341.97      380.48      8.57 o 
   3   8   2       37.63       79.98      9.31 o 
   4   8   2       35.11       30.38      5.35 o 
   5   8   2       31.81       25.89      3.52 o 
   6   8   2       43.70       30.38      4.94 o 
   7   8   2      108.73      110.17      7.17 o 
   8   8   2       67.01       58.82      7.63 o 
   9   8   2       11.77       30.69     14.37 o 
  10   8   2       12.48       11.79     15.39 o 
 -12   9   2       11.24        8.50     12.72 o 
 -11   9   2       14.99       18.26     11.73 o 
 -10   9   2        0.05        0.28      7.11 o 
  -9   9   2        0.04        0.99      2.40 o 
  -8   9   2       55.03       40.36      5.46 o 
  -7   9   2      166.61      117.05      8.20 o 
  -6   9   2        2.23       -1.19     10.95 o 
  -5   9   2      904.29      787.07     61.40 o 
  -4   9   2        0.13        1.18      2.24 o 
  -3   9   2      365.51      428.69     12.11 o 
  -2   9   2      149.12      202.46     12.03 o 
  -1   9   2      491.99      529.69     26.78 o 
   0   9   2      375.47      420.21     10.60 o 
   1   9   2     1259.27     1324.90     14.82 o 
   2   9   2      273.30      319.08      6.86 o 
   3   9   2       30.17       33.62      3.58 o 
   4   9   2      356.65      365.62     10.13 o 
   5   9   2        4.24       -1.58      2.98 o 
   6   9   2       19.28       11.73      4.35 o 
   7   9   2      101.91       78.15      6.62 o 
   8   9   2       33.41       27.49      6.76 o 
   9   9   2        3.20        7.42     13.75 o 
  10   9   2       27.96       13.73     15.55 o 
 -12  10   2       62.94       77.94     14.18 o 
 -10  10   2       17.15       17.86      6.55 o 
  -9  10   2      136.39      126.80     12.54 o 
  -8  10   2      149.41      134.63      7.85 o 
  -7  10   2       15.90       13.46      6.63 o 
  -6  10   2      175.90      183.90      8.49 o 
  -5  10   2       10.10        9.37      3.62 o 
  -4  10   2      775.25      775.14      8.40 o 
  -3  10   2     1622.64     1599.50     11.86 o 
  -2  10   2       43.83       46.16      3.56 o 
  -1  10   2        1.74       -0.70      3.44 o 
   0  10   2      155.44      191.86      8.09 o 
   1  10   2      192.63      218.16      9.38 o 
   2  10   2     3347.23     3569.80     80.39 o 
   3  10   2     1869.57     2042.44     66.67 o 
   4  10   2      102.52      118.58      7.40 o 
   5  10   2      332.10      376.29      9.15 o 
   6  10   2       32.60       36.45      4.12 o 
   7  10   2       39.01       25.97      5.07 o 
   8  10   2      176.26      172.73     27.12 o 
   9  10   2        1.09       11.68     17.63 o 
 -12  11   2       10.33        8.24     27.64 o 
 -11  11   2       39.19       61.44     11.43 o 
 -10  11   2       59.27       59.43      6.81 o 
  -9  11   2       52.29       47.80      6.24 o 
  -8  11   2       61.90       49.39      6.55 o 
  -7  11   2      363.32      301.44     13.24 o 
  -6  11   2        6.72        2.44      5.50 o 
  -5  11   2      467.26      433.59     12.33 o 
  -4  11   2      146.73       88.23     14.93 o 
  -3  11   2        0.79       -1.96      2.11 o 
  -2  11   2      172.57      143.41      4.87 o 
  -1  11   2      470.76      428.68     17.27 o 
   0  11   2      506.11      522.76     31.14 o 
   1  11   2      361.72      361.53      6.86 o 
   2  11   2        1.69       -0.72      6.19 o 
   3  11   2      967.91     1156.86     39.46 o 
   4  11   2      362.34      472.23     13.31 o 
   5  11   2        0.01        2.51      7.90 o 
   6  11   2      207.26      117.07     25.90 o 
   7  11   2      278.18      191.24     15.40 o 
   8  11   2       47.77       40.88     13.10 o 
   9  11   2       50.08       57.08     14.32 o 
  10  11   2       18.80       23.58     15.51 o 
 -11  12   2        0.80        6.89      9.98 o 
 -10  12   2       81.66       71.02      9.14 o 
  -9  12   2        5.92        3.35      9.97 o 
  -8  12   2       68.18       43.75      6.47 o 
  -7  12   2        3.77        2.13      6.13 o 
  -6  12   2      767.61      642.74     69.29 o 
  -5  12   2      163.86      170.03      8.55 o 
  -4  12   2       47.22       39.42      5.38 o 
  -3  12   2      132.66      129.35      4.63 o 
  -2  12   2      363.97      393.38      6.65 o 
  -1  12   2      502.23      513.96     24.68 o 
   0  12   2       15.81       20.64      2.85 o 
   1  12   2       87.32       99.29      4.20 o 
   2  12   2        7.26       13.13      3.55 o 
   3  12   2       14.62        9.11      3.81 o 
   4  12   2        1.35        2.52      4.77 o 
   5  12   2      108.77      102.47      6.32 o 
   6  12   2       48.01       36.91     10.44 o 
   7  12   2       19.65        9.03     13.95 o 
   8  12   2        0.43        5.74     12.23 o 
   9  12   2        1.40        5.67     13.53 o 
 -11  13   2       10.56        3.36     10.16 o 
 -10  13   2        0.71        2.47      7.74 o 
  -9  13   2       13.16       11.57      9.92 o 
  -8  13   2        5.23        1.99      6.36 o 
  -7  13   2       40.40       30.87      6.06 o 
  -6  13   2        3.61        0.08      5.99 o 
  -5  13   2       16.83       13.36      2.40 o 
  -4  13   2      223.91      220.11      5.94 o 
  -3  13   2      124.58      151.61      5.91 o 
  -2  13   2        0.09       -1.76      4.76 o 
  -1  13   2      160.96      130.90      4.84 o 
   0  13   2        5.92       12.87      2.93 o 
   1  13   2       20.25       12.14      1.52 o 
   2  13   2       53.68       50.94      3.63 o 
   3  13   2       34.64       38.69      3.79 o 
   4  13   2       22.13       23.40      4.07 o 
   5  13   2       75.26       47.61      5.55 o 
   6  13   2      219.99      229.88     14.79 o 
   7  13   2        5.34        3.10     10.97 o 
   8  13   2        0.43        3.56     11.88 o 
   9  13   2        0.72        8.42     13.43 o 
 -11  14   2       42.83       43.30     10.57 o 
 -10  14   2       36.06       25.23      7.83 o 
  -9  14   2      163.95      126.44      9.74 o 
  -8  14   2        0.04        1.14      7.67 o 
  -7  14   2      182.74      150.80     11.22 o 
  -6  14   2       19.11       22.30      5.50 o 
  -5  14   2       34.01       28.34      4.32 o 
  -4  14   2       68.15       50.30      4.55 o 
  -3  14   2      167.10      148.87      4.84 o 
  -2  14   2       39.44       47.00      4.21 o 
  -1  14   2      177.55      194.10      9.30 o 
   0  14   2      272.65      263.77     10.54 o 
   1  14   2      526.37      563.36      7.95 o 
   2  14   2      291.27      352.81     17.57 o 
   3  14   2        0.27        0.31      5.71 o 
   4  14   2       32.66       31.00      4.70 o 
   5  14   2      229.08      260.22     17.70 o 
   6  14   2       18.46       28.40     10.45 o 
   7  14   2       37.85       33.57     13.72 o 
   8  14   2       38.57       49.09      8.39 o 
   9  14   2       13.63       27.73     13.91 o 
 -11  15   2       31.79       27.13     13.43 o 
 -10  15   2        2.14        3.55      9.73 o 
  -9  15   2        5.62        4.61      8.62 o 
  -8  15   2       38.65       40.03      7.87 o 
  -7  15   2        1.47        0.41      7.31 o 
  -6  15   2      213.18      181.18     11.98 o 
  -5  15   2      484.06      456.37     25.09 o 
  -4  15   2      481.63      501.94      6.73 o 
  -3  15   2       26.32       22.47      4.21 o 
  -2  15   2      203.79      232.11     11.82 o 
  -1  15   2      214.17      225.08     12.35 o 
   0  15   2        1.87       -0.29      3.99 o 
   1  15   2      131.19       75.05      9.51 o 
   2  15   2        0.38        2.70      4.38 o 
   3  15   2      932.03     1030.72     50.33 o 
   4  15   2      665.54      803.69     44.05 o 
   5  15   2       49.60       50.91      5.63 o 
   6  15   2        8.19        7.90      8.14 o 
   7  15   2        0.28       -0.19      8.35 o 
   8  15   2       11.30       10.58      8.64 o 
   9  15   2       16.90       29.22     19.23 o 
 -10  16   2        9.26       14.53      9.88 o 
  -9  16   2        1.48        6.21     10.99 o 
  -8  16   2       78.82       57.61      8.07 o 
  -7  16   2      193.18      179.28     10.46 o 
  -6  16   2      961.62      960.62     13.60 o 
  -5  16   2       36.78       37.73      3.57 o 
  -4  16   2      129.35      122.71      9.64 o 
  -3  16   2      179.42      186.76      6.52 o 
  -2  16   2      243.05      187.30      8.35 o 
  -1  16   2      173.70      141.05      7.98 o 
   0  16   2       63.93       86.91      5.72 o 
   1  16   2       11.50        6.09      2.14 o 
   2  16   2      570.40      619.38     17.42 o 
   3  16   2       26.13       22.08      6.58 o 
   4  16   2       13.69        9.74      5.88 o 
   5  16   2       13.29        5.67      5.68 o 
   6  16   2       94.14      121.89     12.96 o 
   7  16   2       16.41       13.84      8.59 o 
   8  16   2        0.54        4.18      8.90 o 
 -10  17   2       60.59       79.23     13.53 o 
  -9  17   2       57.44       66.46      8.96 o 
  -8  17   2        0.05        2.57      7.85 o 
  -7  17   2       27.02       22.97      5.33 o 
  -6  17   2      444.71      383.05      9.45 o 
  -5  17   2       10.75        9.59      3.48 o 
  -4  17   2      221.65      228.70      5.76 o 
  -3  17   2       96.36       76.55      4.94 o 
  -2  17   2      154.68      175.78     13.82 o 
  -1  17   2      208.90      233.16      6.88 o 
   0  17   2        6.13        1.96      4.52 o 
   1  17   2      316.43      333.44     17.57 o 
   2  17   2      502.35      556.48     14.84 o 
   3  17   2     1071.46     1224.82     33.35 o 
   4  17   2       13.76        7.10      5.85 o 
   5  17   2       75.92       80.49      6.07 o 
   6  17   2       35.33       36.35     11.39 o 
   7  17   2       27.03       29.46      8.88 o 
   8  17   2       53.47       81.91     11.83 o 
  -9  18   2       87.56       69.36      9.14 o 
  -8  18   2        1.14        4.80      8.69 o 
  -7  18   2       18.84       21.84      5.24 o 
  -6  18   2      385.04      416.08     24.11 o 
  -5  18   2        6.18        2.49      3.82 o 
  -4  18   2      400.43      354.02     27.09 o 
  -3  18   2      212.91      232.15     15.61 o 
  -2  18   2       22.06       37.39      5.61 o 
  -1  18   2       78.94       81.27      6.62 o 
   0  18   2      513.66      549.22     18.11 o 
   1  18   2        1.17        3.06      2.78 o 
   2  18   2       42.12       41.30      7.58 o 
   3  18   2      200.77      169.32     19.40 o 
   4  18   2        1.36        0.57      6.21 o 
   5  18   2        1.37        1.14      8.11 o 
   6  18   2        0.02       -2.00     10.17 o 
   7  18   2       21.24       28.83      9.97 o 
   8  18   2        0.66        8.09     13.12 o 
  -9  19   2        0.14       19.60     25.48 o 
  -8  19   2        1.63        3.81      7.93 o 
  -7  19   2        0.59        3.03      8.34 o 
  -6  19   2       30.53       32.49      3.40 o 
  -5  19   2      184.08      202.54      5.37 o 
  -4  19   2        0.02       -1.12      4.31 o 
  -3  19   2       24.05       16.14      5.18 o 
  -2  19   2       13.73       19.64      5.70 o 
  -1  19   2       23.82       29.04      5.58 o 
   0  19   2       67.94       79.22      5.55 o 
   1  19   2      249.47      276.68      8.78 o 
   2  19   2       24.89       19.40      8.25 o 
   3  19   2       21.51       26.29      6.11 o 
   4  19   2      232.19      273.59     13.26 o 
   5  19   2       44.93       47.39      6.72 o 
   6  19   2        0.31        2.15     12.84 o 
   7  19   2       14.42       11.71      9.25 o 
  -9  20   2        4.84       13.34     13.35 o 
  -8  20   2        7.61       14.43     12.57 o 
  -7  20   2        1.25        0.12      7.59 o 
  -6  20   2       13.41        8.40      3.31 o 
  -5  20   2       12.48        9.99      3.80 o 
  -4  20   2       31.66       25.64      3.52 o 
  -3  20   2       52.41       46.46      5.76 o 
  -2  20   2       31.46       26.82      5.90 o 
  -1  20   2      160.53      150.42      6.17 o 
   0  20   2       26.80       22.87      4.89 o 
   1  20   2       32.83       20.81      5.53 o 
   2  20   2      147.15      160.97      9.61 o 
   3  20   2       40.51       38.30      6.53 o 
   4  20   2        5.02        5.77      7.05 o 
   5  20   2       35.55       30.68      6.83 o 
   6  20   2       20.51       21.98     10.53 o 
   7  20   2       13.61       15.14     10.93 o 
  -8  21   2       39.45       46.61     13.04 o 
  -7  21   2       38.49       33.20      7.33 o 
  -6  21   2        5.85       10.56      7.32 o 
  -5  21   2      145.52      159.21      5.58 o 
  -4  21   2       40.07       41.56      5.56 o 
  -3  21   2       97.09       91.72      9.75 o 
  -2  21   2      415.28      410.50     17.57 o 
  -1  21   2       29.79       35.36      6.00 o 
   0  21   2       54.83       41.38      6.05 o 
   1  21   2      232.86      272.60     15.40 o 
   2  21   2       61.57       70.46      9.02 o 
   3  21   2        5.52        2.78      6.54 o 
   4  21   2       34.66       36.98      6.83 o 
   5  21   2        0.22        1.91      9.37 o 
   6  21   2        7.77        2.21      7.87 o 
  -7  22   2        0.50        4.95     15.13 o 
  -6  22   2        1.40        1.05      7.37 o 
  -5  22   2        0.36        2.67      5.43 o 
  -4  22   2       35.38       24.29      5.69 o 
  -3  22   2       24.76       23.89      8.45 o 
  -2  22   2       16.75        5.88      6.23 o 
  -1  22   2      193.72      234.32      9.80 o 
   0  22   2       12.72        8.46      8.47 o 
   1  22   2       11.73       18.24      8.52 o 
   2  22   2       96.37      128.75      9.45 o 
   3  22   2       58.74       59.57      9.76 o 
   4  22   2        0.55       -0.45      7.47 o 
   5  22   2       29.57       40.55      7.36 o 
  -7  23   2        2.17        1.33     20.09 o 
  -6  23   2        0.41        0.89     14.08 o 
  -5  23   2        0.21        6.92      8.40 o 
  -4  23   2        5.21        8.72      5.88 o 
  -3  23   2       14.68        9.56      8.37 o 
  -2  23   2       57.84       71.21      9.04 o 
  -1  23   2        2.48       -2.41     16.02 o 
   0  23   2       56.75       47.16      9.88 o 
   1  23   2        0.09       -1.15      9.37 o 
   2  23   2        4.20        7.20      9.27 o 
   3  23   2       12.60       20.75      7.24 o 
   4  23   2        7.13       13.81      7.19 o 
   5  23   2       12.07       13.01      7.59 o 
  -6  24   2       23.98       37.38     19.43 o 
  -5  24   2        9.93        4.02      7.67 o 
  -4  24   2        2.63        0.18      6.31 o 
  -3  24   2       29.66       19.90      8.70 o 
  -2  24   2       23.85       26.76      9.05 o 
  -1  24   2        3.25        5.04      9.42 o 
   0  24   2       26.86       32.82     10.37 o 
   1  24   2        4.01        4.89      9.90 o 
   2  24   2        7.25       14.56      8.68 o 
   3  24   2        4.88        2.42      7.22 o 
   4  24   2        0.01        3.79      8.14 o 
  -5  25   2        0.21        1.82     14.07 o 
  -4  25   2        6.79        1.51      7.70 o 
  -3  25   2        0.29       -0.15      9.64 o 
  -2  25   2       21.03       24.08      9.36 o 
  -1  25   2        0.46        4.26      9.46 o 
   0  25   2        0.63        6.72     10.38 o 
   1  25   2       37.00       46.62      9.23 o 
   2  25   2       20.57       31.59      9.24 o 
   3  25   2       11.11       13.76      7.33 o 
  -3  26   2       11.99       18.37      9.21 o 
  -2  26   2        4.76        6.73      9.64 o 
  -1  26   2        1.05        4.73     10.46 o 
   0  26   2        8.89        4.53     10.65 o 
   1  26   2        5.51        9.10     10.69 o 
   2  26   2        4.38        4.91      7.46 o 
 -13   1   3       19.94       21.04     10.81 o 
 -12   1   3       66.06       59.84      7.23 o 
 -11   1   3       45.44       43.65      6.60 o 
 -10   1   3      148.79      135.71      7.07 o 
  -9   1   3       10.16       14.66      4.67 o 
  -8   1   3       14.80       18.42      4.46 o 
  -7   1   3       47.27       38.88      3.17 o 
  -6   1   3       16.24       14.42      3.15 o 
  -5   1   3      109.40      127.31      3.45 o 
  -4   1   3      268.62      264.79     14.78 o 
  -3   1   3      532.74      563.29     10.90 o 
  -2   1   3       84.74       75.87      5.70 o 
  -1   1   3     1242.19     1320.85     39.28 o 
   0   1   3     1117.52     1064.30     28.84 o 
   1   1   3        7.11        6.37      4.10 o 
   2   1   3      239.13      264.67      5.91 o 
   3   1   3        7.37        0.37      6.09 o 
   4   1   3      701.99      699.13     18.39 o 
   5   1   3        6.21       19.41      7.34 o 
   6   1   3      167.58      213.45      9.17 o 
   7   1   3      483.12      488.02     12.26 o 
   8   1   3       57.63       73.03     14.45 o 
   9   1   3        0.66        6.70     21.65 o 
  10   1   3        6.62       30.64     18.04 o 
 -13   2   3        0.14        5.50     15.23 o 
 -12   2   3       79.74       78.98      7.19 o 
 -11   2   3        8.62       17.48      7.31 o 
 -10   2   3      257.24      275.81     16.06 o 
  -9   2   3      124.96      127.64      7.12 o 
  -8   2   3      111.39       98.73      6.20 o 
  -7   2   3       21.20       24.02      3.14 o 
  -6   2   3     1038.72      978.57     28.29 o 
  -5   2   3       34.59       35.30      2.66 o 
  -4   2   3     3141.51     3272.57     30.36 o 
  -3   2   3      378.16      361.45     11.92 o 
  -2   2   3       55.19       46.75      3.32 o 
  -1   2   3      455.09      525.54     13.03 o 
   0   2   3        1.55        3.49      2.90 o 
   1   2   3       79.70       85.17      4.41 o 
   2   2   3      482.01      551.55     14.64 o 
   3   2   3        0.34       -0.18      3.82 o 
   4   2   3       37.32       28.39      5.17 o 
   5   2   3     1019.91      995.14     16.74 o 
   6   2   3       65.53       47.77      9.70 o 
   7   2   3      148.39      159.21     11.33 o 
   8   2   3        0.31        0.45     13.76 o 
   9   2   3       11.41       18.82     15.94 o 
  10   2   3       46.17       58.78     17.61 o 
 -13   3   3        4.68        7.13     13.16 o 
 -12   3   3        3.34        6.01     10.77 o 
 -11   3   3      293.67      252.37     13.73 o 
 -10   3   3       80.85       88.58      5.67 o 
  -9   3   3        0.14        2.49      6.37 o 
  -8   3   3        2.09        4.51      3.71 o 
  -7   3   3      297.92      297.36     11.60 o 
  -6   3   3       30.49       31.06      2.71 o 
  -5   3   3      327.58      308.82     11.61 o 
  -4   3   3      572.31      515.22     17.05 o 
  -3   3   3      785.96      731.88     27.78 o 
  -2   3   3      602.58      556.34     11.92 o 
  -1   3   3     1162.96     1185.60     21.44 o 
   0   3   3      147.96      132.95      4.60 o 
   1   3   3       52.86       28.31      4.22 o 
   2   3   3      693.48      691.34     11.73 o 
   3   3   3       11.89       17.71      4.00 o 
   4   3   3      216.24      200.89     27.14 o 
   5   3   3       28.47       37.91      7.59 o 
   6   3   3      216.18      210.80     15.27 o 
   7   3   3      331.61      421.77     14.71 o 
   8   3   3       21.48       29.18     14.12 o 
   9   3   3       10.58       12.42     15.46 o 
  10   3   3        0.07        3.06     17.40 o 
 -13   4   3       10.15        8.74     10.85 o 
 -12   4   3        4.23        8.28      9.77 o 
 -11   4   3       69.01       51.56      8.33 o 
 -10   4   3       21.42       22.24      4.98 o 
  -9   4   3       28.51       30.36      4.41 o 
  -8   4   3      132.16      119.10      7.62 o 
  -7   4   3      350.39      357.30     14.18 o 
  -6   4   3      667.24      711.55     16.91 o 
  -5   4   3      388.80      311.59     21.60 o 
  -4   4   3       24.63       24.98      4.01 o 
  -3   4   3       29.74       29.34      2.36 o 
  -2   4   3      146.01      146.34      5.47 o 
  -1   4   3     1387.33     1499.48     41.52 o 
   0   4   3       16.87       14.25      3.52 o 
   1   4   3     1242.29     1289.35     21.84 o 
   2   4   3     2554.52     2748.06     50.25 o 
   3   4   3       15.28       18.03      3.66 o 
   4   4   3       22.35       20.41      3.10 o 
   5   4   3      210.86      179.77      7.86 o 
   6   4   3      195.61      208.86     10.28 o 
   7   4   3      198.96      187.59     12.51 o 
   8   4   3        5.64       -0.60     13.86 o 
   9   4   3        0.24        0.70     14.86 o 
  10   4   3       14.64       28.04     23.86 o 
 -12   5   3       26.78       25.65      9.96 o 
 -11   5   3      225.12      161.06     14.94 o 
 -10   5   3        3.85        5.13      4.17 o 
  -9   5   3       55.68       48.13      6.84 o 
  -8   5   3       15.03       12.68      2.50 o 
  -7   5   3     1067.87     1064.02     42.32 o 
  -6   5   3       43.31       32.89      3.26 o 
  -5   5   3      660.42      663.69     16.99 o 
  -4   5   3      599.04      612.08      6.71 o 
  -3   5   3       71.18       63.21      3.79 o 
  -2   5   3      783.53      850.87     14.97 o 
  -1   5   3      533.58      489.74     24.34 o 
   0   5   3        2.15        3.54      3.13 o 
   1   5   3       37.22       43.67      3.59 o 
   2   5   3       98.43      109.91      4.83 o 
   3   5   3        2.78        2.67      3.92 o 
   4   5   3     1128.54     1197.54     43.87 o 
   5   5   3       52.65       55.43      8.20 o 
   6   5   3      698.15      760.24     14.20 o 
   7   5   3      109.83      137.04     10.00 o 
   8   5   3      126.20      118.15     14.17 o 
   9   5   3       48.59       47.73     15.42 o 
  10   5   3       64.99      119.09     22.49 o 
 -12   6   3       29.39       35.61     10.13 o 
 -11   6   3       38.88       45.20      9.42 o 
 -10   6   3        1.26        2.76      2.24 o 
  -9   6   3        0.81        0.41      1.36 o 
  -8   6   3      151.96      170.90      5.04 o 
  -7   6   3      236.90      277.31      7.65 o 
  -6   6   3      188.24      192.47      3.51 o 
  -5   6   3      387.90      298.92     47.35 o 
  -4   6   3     3556.20     3574.99     31.83 o 
  -3   6   3     1867.04     1941.59     30.70 o 
  -2   6   3      718.47      801.02     22.37 o 
  -1   6   3     2278.93     2172.79     56.75 o 
   0   6   3      172.42      143.82      3.89 o 
   1   6   3       48.86       46.29      3.34 o 
   2   6   3     4223.62     4715.93     32.73 o 
   3   6   3      372.17      331.37     11.28 o 
   4   6   3       46.70       27.81      3.80 o 
   5   6   3      427.87      442.62     23.12 o 
   6   6   3      155.72      179.15     12.79 o 
   7   6   3       26.81       28.83      9.19 o 
   8   6   3       41.24       51.14     13.52 o 
   9   6   3        0.01       13.35     20.02 o 
 -12   7   3        5.77       14.02     10.04 o 
 -11   7   3       41.37       46.15      9.34 o 
 -10   7   3       19.17       22.79      6.58 o 
  -9   7   3        2.36        3.71      5.72 o 
  -8   7   3       79.61       88.59      5.85 o 
  -7   7   3      366.49      411.07     11.93 o 
  -6   7   3      468.35      478.27     12.46 o 
  -5   7   3      993.00     1115.09     27.38 o 
  -4   7   3     1450.52     1519.92     33.54 o 
  -3   7   3       22.41       14.32      3.26 o 
  -2   7   3      498.72      350.32     35.22 o 
  -1   7   3       15.40        9.19      2.64 o 
   0   7   3      356.98      349.64     10.04 o 
   1   7   3     2268.69     2561.73     72.57 o 
   2   7   3      106.28      100.24      4.17 o 
   3   7   3       65.02       57.17      3.56 o 
   4   7   3      249.39      264.61     12.90 o 
   5   7   3      407.65      425.70     12.98 o 
   6   7   3      338.47      343.79     14.77 o 
   7   7   3        1.53        5.64     10.11 o 
   8   7   3       65.23       74.23     21.12 o 
   9   7   3       80.66      106.69     15.76 o 
 -12   8   3        0.77        9.15     16.40 o 
 -11   8   3        1.97        3.82     10.40 o 
 -10   8   3       95.19       94.85      6.72 o 
  -9   8   3      368.93      400.64     25.64 o 
  -8   8   3      156.05      159.64      8.38 o 
  -7   8   3       25.60       24.28      3.77 o 
  -6   8   3      164.22      181.04      5.56 o 
  -5   8   3        3.05       -1.68      4.49 o 
  -4   8   3       20.76       13.78      4.67 o 
  -3   8   3      335.23      355.33     10.33 o 
  -2   8   3      167.23      167.79     17.54 o 
  -1   8   3      312.70      306.68     11.50 o 
   0   8   3       46.58       36.84      3.29 o 
   1   8   3       89.56       88.56      3.76 o 
   2   8   3       62.28       57.69      3.04 o 
   3   8   3       13.34       13.34      3.17 o 
   4   8   3       79.87       91.44      5.49 o 
   5   8   3        3.87       -1.34      8.64 o 
   6   8   3       30.77       15.66      7.56 o 
   7   8   3        0.49        2.71      7.64 o 
   8   8   3       91.35      103.89     20.87 o 
   9   8   3        6.33       10.37     15.48 o 
 -12   9   3        8.53       10.52     13.18 o 
 -11   9   3        0.22       -1.05     11.18 o 
 -10   9   3        6.21       12.07      6.50 o 
  -9   9   3       61.44       53.06      5.04 o 
  -8   9   3        1.04        1.43      3.92 o 
  -7   9   3       27.88       26.32      7.68 o 
  -6   9   3       21.84       22.12      5.39 o 
  -5   9   3        0.61        2.36      4.56 o 
  -4   9   3      121.94       64.70     12.65 o 
  -3   9   3     2189.44     2125.00     31.44 o 
  -2   9   3     1329.90     1114.67     62.17 o 
  -1   9   3        8.24        2.93      3.17 o 
   0   9   3      472.34      398.58     24.78 o 
   1   9   3     1072.88      957.42     45.48 o 
   2   9   3      229.06      230.03      4.50 o 
   3   9   3      350.19      309.43     30.07 o 
   4   9   3      553.00      531.16     22.27 o 
   5   9   3      175.35      143.06     11.12 o 
   6   9   3       33.60       35.13      6.25 o 
   7   9   3       43.99       53.51     12.69 o 
   8   9   3       79.18       74.43     14.35 o 
   9   9   3       45.45       68.61     22.44 o 
 -12  10   3        1.19        6.94     13.42 o 
 -11  10   3        0.83       -0.01     11.00 o 
 -10  10   3       53.62       67.50     11.06 o 
  -9  10   3      110.07      114.21      5.61 o 
  -8  10   3       88.19       78.90      5.94 o 
  -7  10   3       55.25       45.80      7.20 o 
  -6  10   3     1424.52     1527.53     33.27 o 
  -5  10   3      303.89      339.53     16.47 o 
  -4  10   3       21.10       12.75      2.71 o 
  -3  10   3       52.37       92.07      5.21 o 
  -2  10   3     1922.92     1870.04     71.60 o 
  -1  10   3       21.68       15.96      2.77 o 
   0  10   3       27.11       27.01      3.51 o 
   1  10   3        0.00       -0.52      3.03 o 
   2  10   3      317.36      338.13     13.83 o 
   3  10   3      138.87      166.46      9.18 o 
   4  10   3      100.04       92.74     12.86 o 
   5  10   3       23.31       21.80      4.22 o 
   6  10   3       98.95       68.85      4.62 o 
   7  10   3       45.12       49.47     12.54 o 
   8  10   3      105.36      102.24     14.95 o 
   9  10   3        1.29        2.09     26.26 o 
 -12  11   3        0.69        8.43     21.62 o 
 -11  11   3      121.15      105.19     13.96 o 
 -10  11   3       13.17       13.83     10.77 o 
  -9  11   3       14.12       18.50      6.71 o 
  -8  11   3      184.45      172.66      6.03 o 
  -7  11   3      151.90      144.05      8.41 o 
  -6  11   3      154.74      136.95      8.93 o 
  -5  11   3        4.05        6.15      4.68 o 
  -4  11   3        1.52        5.72      3.21 o 
  -3  11   3      224.71      271.29     18.00 o 
  -2  11   3      195.34      175.05     10.87 o 
  -1  11   3      369.90      419.81     14.42 o 
   0  11   3        0.34        0.06      3.95 o 
   1  11   3      165.37      139.92      5.34 o 
   2  11   3       75.04       66.98      4.20 o 
   3  11   3        4.11        3.10      4.74 o 
   4  11   3       41.81       55.38      5.53 o 
   5  11   3       66.83       68.53      8.06 o 
   6  11   3      181.91      170.98     23.87 o 
   7  11   3        0.71        2.08     14.51 o 
   8  11   3        8.78        4.48     13.58 o 
   9  11   3       71.75       94.95     22.90 o 
 -11  12   3       19.28       19.12     12.23 o 
 -10  12   3       11.64        2.73     11.60 o 
  -9  12   3       12.43       15.18      6.32 o 
  -8  12   3       19.74       22.18      4.99 o 
  -7  12   3       88.66       92.43      8.63 o 
  -6  12   3       57.09       67.16      7.48 o 
  -5  12   3       82.09       72.24      7.94 o 
  -4  12   3        5.18       -1.90      3.69 o 
  -3  12   3     2285.42     2333.16    114.08 o 
  -2  12   3     1111.02     1224.18     47.22 o 
  -1  12   3       91.50       68.01      3.23 o 
   0  12   3     1181.56     1154.55     29.03 o 
   1  12   3       93.56       93.89      7.98 o 
   2  12   3      157.74      166.51      6.39 o 
   3  12   3      616.93      638.23     33.56 o 
   4  12   3       79.38       68.68      7.76 o 
   5  12   3       71.75       81.62      8.45 o 
   6  12   3      312.57      256.80     61.04 o 
   7  12   3        4.24        6.82     12.15 o 
   8  12   3       10.63       14.99     14.81 o 
 -11  13   3      195.07      153.47     14.17 o 
 -10  13   3       38.85       35.67     10.89 o 
  -9  13   3       10.74       10.37      6.03 o 
  -8  13   3      128.90       91.83     17.40 o 
  -7  13   3      318.94      336.63      9.68 o 
  -6  13   3        3.74        1.97      7.27 o 
  -5  13   3      426.88      436.09     11.13 o 
  -4  13   3      606.93      658.93     22.47 o 
  -3  13   3       40.10        6.51     10.19 o 
  -2  13   3      663.01      671.64     26.68 o 
  -1  13   3        0.92        1.41      3.19 o 
   0  13   3        0.96       -0.56      4.04 o 
   1  13   3        7.29        1.93      2.95 o 
   2  13   3        5.33       12.57      4.51 o 
   3  13   3        1.35       -2.54      8.06 o 
   4  13   3       45.36       63.28      8.65 o 
   5  13   3       22.12       17.13      8.18 o 
   6  13   3      151.22      132.34     35.00 o 
   7  13   3        3.71        1.51     14.88 o 
   8  13   3       13.67        9.93     13.62 o 
 -11  14   3       13.54        3.51     12.14 o 
 -10  14   3       35.01       16.76     10.82 o 
  -9  14   3        0.11        8.97     25.14 o 
  -8  14   3      170.57      143.24      9.51 o 
  -7  14   3       69.87       62.91      8.77 o 
  -6  14   3       62.18       64.79      7.77 o 
  -5  14   3        1.88        4.42      6.89 o 
  -4  14   3        5.43        3.52      4.24 o 
  -3  14   3       38.99       16.23      9.02 o 
  -2  14   3      530.12      456.47      9.18 o 
  -1  14   3      260.60      302.56     20.85 o 
   0  14   3       16.14       13.35      3.01 o 
   1  14   3       13.26       11.44      4.99 o 
   2  14   3       53.72       57.89      4.93 o 
   3  14   3      726.24      778.88     51.74 o 
   4  14   3        4.85        0.93      5.93 o 
   5  14   3        0.01       -2.51      9.59 o 
   6  14   3      239.77      254.06     11.99 o 
   7  14   3        9.11       12.76     12.44 o 
   8  14   3       30.01       31.70     19.76 o 
 -10  15   3       67.42       51.60     11.12 o 
  -9  15   3       71.40       81.83     11.61 o 
  -8  15   3       93.00       67.97      9.26 o 
  -7  15   3       31.97       37.15      8.64 o 
  -6  15   3        0.00       -3.30      8.38 o 
  -5  15   3       92.32       86.63      7.31 o 
  -4  15   3        0.34        2.45      4.39 o 
  -3  15   3      312.66      287.25      7.78 o 
  -2  15   3      961.76      933.18     55.51 o 
  -1  15   3      468.64      438.56     34.32 o 
   0  15   3       62.37       65.48      6.10 o 
   1  15   3      303.36      286.12      8.97 o 
   2  15   3      484.23      530.10      8.65 o 
   3  15   3      527.12      646.94     24.33 o 
   4  15   3       18.91       11.56      5.95 o 
   5  15   3       10.14        7.76      8.74 o 
   6  15   3        8.46        4.26     11.20 o 
   7  15   3       12.36       11.53     12.46 o 
   8  15   3       25.07       33.01     20.91 o 
 -10  16   3       56.28       45.06      9.61 o 
  -9  16   3        0.78        7.94     11.69 o 
  -8  16   3      266.49      231.77     24.44 o 
  -7  16   3      226.14      213.34      9.45 o 
  -6  16   3       65.41       67.51      7.43 o 
  -5  16   3       54.12       39.61     12.04 o 
  -4  16   3       75.85       84.52      5.66 o 
  -3  16   3      314.93      258.52     37.46 o 
  -2  16   3       11.88       10.18      4.44 o 
  -1  16   3      144.62      156.38     12.55 o 
   0  16   3      324.62      380.72      9.28 o 
   1  16   3      157.16      191.60      7.66 o 
   2  16   3      405.58      437.63     20.42 o 
   3  16   3       18.06       16.93      6.39 o 
   4  16   3       26.06       17.32      6.49 o 
   5  16   3      199.58      214.22     16.88 o 
   6  16   3        6.28       13.93      8.95 o 
   7  16   3       18.22       23.55     12.58 o 
 -10  17   3        5.61        9.67      9.54 o 
  -9  17   3        1.54        5.70      8.72 o 
  -8  17   3        0.00        0.22     10.06 o 
  -7  17   3      114.52      105.57      8.10 o 
  -6  17   3      352.20      351.72      8.62 o 
  -5  17   3        0.75        3.48      3.40 o 
  -4  17   3       30.02        9.36      4.12 o 
  -3  17   3       38.90       25.35      5.36 o 
  -2  17   3       11.41       17.18      4.52 o 
  -1  17   3        4.86        3.06      4.50 o 
   0  17   3      238.62      277.05     12.21 o 
   1  17   3      866.53     1039.32     13.93 o 
   2  17   3       58.61       62.67      6.52 o 
   3  17   3       71.48       85.15      9.26 o 
   4  17   3      109.56      142.97     14.70 o 
   5  17   3       20.62       18.53      7.15 o 
   6  17   3        1.05        0.40      9.09 o 
   7  17   3        1.85        1.54     12.55 o 
  -9  18   3        3.03        4.39      8.99 o 
  -8  18   3       33.04       26.01      7.95 o 
  -7  18   3       26.44       32.40      7.71 o 
  -6  18   3       38.93       31.84      7.75 o 
  -5  18   3      284.45      332.23      9.13 o 
  -4  18   3        2.39       -0.58      2.10 o 
  -3  18   3      112.04       98.40      8.54 o 
  -2  18   3        0.08       -1.15      5.06 o 
  -1  18   3       33.22       40.36      4.70 o 
   0  18   3      727.47      951.28     24.32 o 
   1  18   3      219.47      253.68     10.12 o 
   2  18   3      144.21      171.42     10.46 o 
   3  18   3       35.11       33.91      6.35 o 
   4  18   3        0.48       -0.41      7.32 o 
   5  18   3        1.53        8.93      7.05 o 
   6  18   3        0.75       -1.87      9.04 o 
  -9  19   3        0.70        1.05      9.11 o 
  -8  19   3       21.28       13.63      8.05 o 
  -7  19   3       13.42       16.64      7.69 o 
  -6  19   3       91.92       95.56      7.77 o 
  -5  19   3      303.46      339.15     10.04 o 
  -4  19   3       46.66       26.34      8.50 o 
  -3  19   3       28.54       23.75      4.63 o 
  -2  19   3      155.54      165.53     16.59 o 
  -1  19   3       29.78       34.78      4.89 o 
   0  19   3       93.02       91.88     12.96 o 
   1  19   3       35.73       48.61      7.84 o 
   2  19   3       49.28       34.88      7.44 o 
   3  19   3       12.62       18.36      7.25 o 
   4  19   3       33.05       34.93      7.25 o 
   5  19   3        1.03        1.29      7.15 o 
   6  19   3        9.33       18.11      9.43 o 
  -8  20   3        3.09        3.05      8.07 o 
  -7  20   3        0.29        2.89      8.18 o 
  -6  20   3        4.61        2.28      7.35 o 
  -5  20   3       16.52       17.56      4.50 o 
  -4  20   3        3.97        2.43      3.31 o 
  -3  20   3       17.45       23.34      5.95 o 
  -2  20   3       24.53       27.75      5.08 o 
  -1  20   3       27.73       31.04      6.55 o 
   0  20   3       10.11        5.90      7.62 o 
   1  20   3        2.17        5.99      7.88 o 
   2  20   3       14.86        9.96      7.20 o 
   3  20   3       66.06       54.15      9.17 o 
   4  20   3        3.01        6.07      7.82 o 
   5  20   3       29.95       31.98      8.32 o 
  -8  21   3        0.02       -3.11     16.63 o 
  -7  21   3        2.44        1.93      9.61 o 
  -6  21   3        0.03        2.51      7.89 o 
  -5  21   3        0.13       -1.24      7.22 o 
  -4  21   3       22.90       19.89      5.50 o 
  -3  21   3       12.21        5.31      7.42 o 
  -2  21   3        0.00        7.15      9.79 o 
  -1  21   3       67.14       83.77     14.55 o 
   0  21   3        0.83        6.68     10.26 o 
   1  21   3        7.21        1.62     10.30 o 
   2  21   3        6.67        0.60      7.43 o 
   3  21   3       22.18       19.36      7.72 o 
   4  21   3        6.72       13.12      8.14 o 
   5  21   3        0.27        2.60      8.41 o 
  -7  22   3       10.12        9.15      8.01 o 
  -6  22   3        6.87        8.52      7.63 o 
  -5  22   3        0.09        4.85      9.09 o 
  -4  22   3        3.99        3.79      5.84 o 
  -3  22   3       59.81       61.30      8.85 o 
  -2  22   3        2.41        2.37      8.98 o 
  -1  22   3        0.25       -1.71      9.85 o 
   0  22   3       24.86       36.86     10.87 o 
   1  22   3        0.02        4.24     10.56 o 
   2  22   3       63.27       76.81     15.77 o 
   3  22   3        4.62        3.69      7.80 o 
   4  22   3       31.61       30.39      8.46 o 
  -6  23   3        5.51        4.50      7.86 o 
  -5  23   3       58.04       68.80      7.78 o 
  -4  23   3        2.54        6.70      7.96 o 
  -3  23   3       22.98       12.79      8.69 o 
  -2  23   3        8.73        7.16      9.10 o 
  -1  23   3      104.56      107.03     15.00 o 
   0  23   3        6.71        1.90      9.64 o 
   1  23   3       33.61       39.72     11.26 o 
   2  23   3        0.12       -2.08     12.45 o 
   3  23   3       13.79       14.55      8.21 o 
  -5  24   3        0.15        1.57      8.36 o 
  -4  24   3       20.87       17.88      8.26 o 
  -3  24   3        0.46        1.48      8.81 o 
  -2  24   3        9.99        4.94     10.50 o 
  -1  24   3        7.20        9.08      9.91 o 
   0  24   3       18.02       32.18     10.07 o 
   1  24   3        0.00        4.18     11.52 o 
   2  24   3        7.91       11.41      8.92 o 
  -4  25   3        2.98       -2.79      9.79 o 
  -3  25   3        2.94        6.20     12.67 o 
  -2  25   3        0.43        4.14      9.57 o 
   0  25   3        4.49        2.03     11.31 o 
   1  25   3        0.16        7.96     12.06 o 
 -12   0   4      137.73      124.21     10.29 o 
 -11   0   4        5.96        7.00      8.87 o 
 -10   0   4      120.27      119.63     11.09 o 
  -9   0   4      351.38      376.46     11.46 o 
  -8   0   4       29.91       26.24      5.59 o 
  -7   0   4      369.86      318.78     20.29 o 
  -6   0   4     1533.72     1323.43     25.30 o 
  -5   0   4       52.45       51.21      6.25 o 
  -4   0   4       17.09       98.01     33.47 o 
  -3   0   4     2024.34     2389.86     42.04 o 
  -2   0   4     4031.39     4105.77     83.09 o 
  -1   0   4      283.87      312.11     15.64 o 
   0   0   4        0.52        4.51      5.46 o 
   1   0   4      308.12      241.10      9.97 o 
   2   0   4        5.44        8.27      5.25 o 
   3   0   4      128.07      105.05      7.98 o 
   4   0   4      279.63      250.34     20.45 o 
   5   0   4     1609.21     1726.69    122.68 o 
   6   0   4      126.92      130.65     19.13 o 
   7   0   4        3.29        7.82     18.78 o 
   8   0   4      116.14      150.59     22.86 o 
   9   0   4      136.25      216.22     26.07 o 
 -12   1   4       76.29       67.15     13.49 o 
 -11   1   4       85.41       78.29      6.39 o 
 -10   1   4       21.32       21.43      4.95 o 
  -9   1   4       82.63       82.76      7.66 o 
  -8   1   4       13.61       14.73      3.97 o 
  -7   1   4        4.39        2.77      3.77 o 
  -6   1   4      560.21      560.56     10.40 o 
  -5   1   4      113.43      105.11      3.12 o 
  -4   1   4     4481.66     4400.44     46.25 o 
  -3   1   4    15113.42    15486.58    335.56 o 
  -2   1   4       15.71       24.85      2.94 o 
  -1   1   4       91.01       64.27      3.32 o 
   0   1   4       58.19       80.00      7.25 o 
   1   1   4      467.13      489.63      9.46 o 
   2   1   4      699.30      643.18     10.57 o 
   3   1   4       29.28       24.53      5.02 o 
   4   1   4      309.10      292.77     11.59 o 
   5   1   4      216.47      269.59     12.75 o 
   6   1   4      251.55      255.98     13.92 o 
   7   1   4       82.47      115.51     13.85 o 
   8   1   4        1.57       12.58     15.25 o 
   9   1   4        0.27       13.11     17.88 o 
 -12   2   4       35.70       36.92     10.12 o 
 -11   2   4       57.36       45.82      7.82 o 
 -10   2   4       25.86       24.20      4.86 o 
  -9   2   4       73.44       77.12      4.31 o 
  -8   2   4      229.41      243.04      8.78 o 
  -7   2   4       39.90       42.10      3.59 o 
  -6   2   4       39.63       36.02      2.93 o 
  -5   2   4      341.94      295.36      6.33 o 
  -4   2   4       82.12       95.67      4.64 o 
  -3   2   4       10.27       40.52      4.09 o 
  -2   2   4      125.39      129.55      3.57 o 
  -1   2   4      769.99      810.27     10.40 o 
   0   2   4      410.97      367.73      7.96 o 
   1   2   4      331.47      297.21     10.50 o 
   2   2   4        1.47        7.30      4.43 o 
   3   2   4       34.72       28.09      7.30 o 
   4   2   4      461.57      482.03     34.69 o 
   5   2   4       39.83       70.67      9.69 o 
   6   2   4      366.14      416.81     11.68 o 
   7   2   4       17.38       36.07     14.04 o 
   8   2   4       46.13       68.27     15.14 o 
   9   2   4       46.84       78.13     17.88 o 
 -12   3   4       55.89       50.26     13.34 o 
 -11   3   4      154.18      118.55     10.37 o 
 -10   3   4      101.96       97.79      6.98 o 
  -9   3   4       22.56       22.32      3.99 o 
  -8   3   4      919.81      904.74     46.69 o 
  -7   3   4      455.45      439.84     10.51 o 
  -6   3   4      120.59      110.33      2.93 o 
  -5   3   4        9.38        2.20      3.05 o 
  -4   3   4       81.48       85.54      3.04 o 
  -3   3   4      249.89      284.72      9.76 o 
  -2   3   4       70.73       94.87      3.42 o 
  -1   3   4        1.08       -0.29      3.10 o 
   0   3   4        4.34        0.30      3.03 o 
   1   3   4      198.33      193.78      5.67 o 
   2   3   4      654.81      662.72     18.17 o 
   3   3   4      477.99      440.89     19.45 o 
   4   3   4      134.64      119.46     24.78 o 
   5   3   4      692.44      630.49     13.03 o 
   6   3   4        2.45       18.99     10.54 o 
   7   3   4      149.27      195.72     24.42 o 
   8   3   4        0.02        0.58     15.15 o 
   9   3   4       35.39       23.09     17.05 o 
 -12   4   4       16.72       10.05     10.63 o 
 -11   4   4       16.21       15.94      9.59 o 
 -10   4   4       68.15       56.06      6.74 o 
  -9   4   4        9.86       10.55      3.17 o 
  -8   4   4       58.90       51.15      4.12 o 
  -7   4   4       10.68       10.57      2.80 o 
  -6   4   4       65.68       49.01      2.75 o 
  -5   4   4      226.47      303.80     11.17 o 
  -4   4   4      293.60      283.94      8.21 o 
  -3   4   4        0.12        1.04      2.80 o 
  -2   4   4        8.46        6.56      3.10 o 
  -1   4   4      425.68      399.72      5.94 o 
   0   4   4      206.27      179.53      4.64 o 
   1   4   4      229.34      224.14      7.24 o 
   2   4   4      281.08      286.24     16.11 o 
   3   4   4      272.56      221.41     10.34 o 
   4   4   4       58.64       36.75      5.50 o 
   5   4   4        9.58       11.21      9.46 o 
   6   4   4      164.07      170.07     10.93 o 
   7   4   4       12.10       26.85     13.80 o 
   8   4   4        1.66       10.33     19.80 o 
 -12   5   4        0.45        7.21     12.53 o 
 -11   5   4       92.40       97.13     10.19 o 
 -10   5   4        7.99        6.25      2.93 o 
  -9   5   4      176.16      167.94      9.27 o 
  -8   5   4      477.78      507.28     21.98 o 
  -7   5   4       68.81       62.56      4.31 o 
  -6   5   4       94.80       77.29      4.88 o 
  -5   5   4        7.63        1.99      2.86 o 
  -4   5   4       32.27       36.38      2.84 o 
  -3   5   4      214.24      194.40      3.94 o 
  -2   5   4       30.94       25.04      3.12 o 
  -1   5   4      183.12      190.95      9.66 o 
   0   5   4       81.36       91.73      3.93 o 
   1   5   4      160.38      163.93      4.15 o 
   2   5   4     1029.89      963.72     32.63 o 
   3   5   4        1.93       -1.79      5.87 o 
   4   5   4        0.02       -0.16      5.54 o 
   5   5   4      310.07      303.26     17.34 o 
   6   5   4      181.72      201.30     22.20 o 
   7   5   4       29.55       51.71     13.74 o 
   8   5   4        0.19        5.65     14.85 o 
 -12   6   4       60.52       66.62     11.75 o 
 -11   6   4        7.04        2.89     10.13 o 
 -10   6   4       54.03       45.84      6.02 o 
  -9   6   4      143.52      146.69     13.28 o 
  -8   6   4        2.08        1.99      4.63 o 
  -7   6   4        0.58        4.18      3.62 o 
  -6   6   4       53.30       29.50      4.46 o 
  -5   6   4      157.83      146.68     14.17 o 
  -4   6   4       20.43       25.03      5.59 o 
  -3   6   4      148.26      159.04      6.82 o 
  -2   6   4      112.97      114.54      3.43 o 
  -1   6   4       13.46       13.90      2.99 o 
   0   6   4      382.57      448.22     11.94 o 
   1   6   4      110.72       75.26      3.93 o 
   2   6   4      482.30      490.66      8.77 o 
   3   6   4       14.06       12.86      5.67 o 
   4   6   4       43.08       36.00      5.53 o 
   5   6   4      352.75      321.44     21.17 o 
   6   6   4       13.67       20.76      9.85 o 
   7   6   4       57.89       48.46     17.63 o 
   8   6   4       30.92       52.01     15.00 o 
 -12   7   4        5.41        3.17     11.76 o 
 -11   7   4        2.66        1.54     10.26 o 
 -10   7   4        0.02       -1.71      6.12 o 
  -9   7   4       37.02       31.04      4.88 o 
  -8   7   4        0.02        1.81      3.68 o 
  -7   7   4      779.07      813.11     12.90 o 
  -6   7   4       16.52       20.53      5.98 o 
  -5   7   4      143.44      123.37     11.33 o 
  -4   7   4       38.70       46.70      3.49 o 
  -3   7   4      617.13      665.64     26.66 o 
  -2   7   4      553.72      475.87     19.91 o 
  -1   7   4       28.47       24.14      3.26 o 
   0   7   4      524.90      549.48     14.30 o 
   1   7   4      165.65      182.42      6.94 o 
   2   7   4      191.18      214.67      8.83 o 
   3   7   4        3.30        4.77      5.13 o 
   4   7   4      345.23      312.29     14.45 o 
   5   7   4        0.04       -3.01     10.99 o 
   6   7   4       12.33       20.76      9.44 o 
   7   7   4        0.13        2.78     13.36 o 
   8   7   4        1.72        4.96     14.93 o 
 -12   8   4       36.41       43.65     12.13 o 
 -11   8   4        0.11        8.77     11.35 o 
 -10   8   4        9.10       13.53      9.75 o 
  -9   8   4       81.78       78.38      6.42 o 
  -8   8   4       12.50        7.30      3.06 o 
  -7   8   4       29.34       21.86      7.95 o 
  -6   8   4      344.87      386.15      7.26 o 
  -5   8   4      247.26      184.23     20.68 o 
  -4   8   4      128.96      132.66      6.88 o 
  -3   8   4      220.98      240.18      6.99 o 
  -2   8   4       42.77       45.13      3.09 o 
  -1   8   4        5.37        4.22      3.41 o 
   0   8   4       12.61        4.16      3.45 o 
   1   8   4      166.92      187.83     12.86 o 
   2   8   4      109.15       99.81      4.49 o 
   3   8   4      181.62      177.31      7.50 o 
   4   8   4       94.33       65.83      6.02 o 
   5   8   4       60.23       55.11      6.48 o 
   6   8   4       33.35       30.95     11.97 o 
   7   8   4        8.84        1.69     13.44 o 
   8   8   4        2.51       10.40     24.97 o 
 -12   9   4       10.02       17.31     12.22 o 
 -11   9   4        2.07        5.11     11.70 o 
 -10   9   4       10.53       11.94      9.82 o 
  -9   9   4        3.66        1.16      3.36 o 
  -8   9   4       17.14        7.31      8.01 o 
  -7   9   4       55.75       55.01      8.01 o 
  -6   9   4       23.07       20.82      6.92 o 
  -5   9   4      122.97      106.39     18.28 o 
  -4   9   4       21.28       24.93      3.36 o 
  -3   9   4       83.39       83.91      4.47 o 
  -2   9   4       46.80       43.23      2.76 o 
  -1   9   4        0.12        3.46      3.30 o 
   0   9   4      248.68      238.63     13.81 o 
   1   9   4        3.45        1.46      3.45 o 
   2   9   4      125.25      127.98      7.19 o 
   3   9   4       18.36       20.91      3.72 o 
   4   9   4        0.95        0.19      3.91 o 
   5   9   4        0.03       -0.31      5.53 o 
   6   9   4       10.35       13.91     12.20 o 
   7   9   4        0.06       12.82     13.47 o 
   8   9   4       15.23        6.90     25.05 o 
 -12  10   4        2.46        1.29     15.53 o 
 -11  10   4       12.79       15.19     11.19 o 
 -10  10   4        7.83        8.90     10.14 o 
  -9  10   4      145.44      156.30     10.09 o 
  -8  10   4       24.69       19.06      8.43 o 
  -7  10   4       68.64       68.79      8.17 o 
  -6  10   4       66.72       82.05      7.42 o 
  -5  10   4      101.57       91.18      7.21 o 
  -4  10   4      199.89      187.51      8.87 o 
  -3  10   4      308.94      298.96      8.64 o 
  -2  10   4       95.77       83.37      6.35 o 
  -1  10   4      345.06      321.77     23.31 o 
   0  10   4      344.26      318.81     23.81 o 
   1  10   4        8.38        4.37      3.71 o 
   2  10   4      421.30      450.13     18.53 o 
   3  10   4       88.34       88.84     10.48 o 
   4  10   4        4.23        4.37      3.46 o 
   5  10   4        4.59        2.00      3.18 o 
   6  10   4       52.12       49.83     12.41 o 
   7  10   4       44.29       35.81     22.91 o 
   8  10   4       17.86       13.52     15.27 o 
 -11  11   4       11.64       11.28     11.19 o 
 -10  11   4       57.51       43.39     10.28 o 
  -9  11   4        0.34        2.52     14.65 o 
  -8  11   4      212.63      214.46      9.40 o 
  -7  11   4      189.21      208.48      8.86 o 
  -6  11   4       15.27       16.09      7.26 o 
  -5  11   4       81.87       87.02      5.76 o 
  -4  11   4       18.20       10.66      3.46 o 
  -3  11   4       24.07       23.63      5.46 o 
  -2  11   4      529.43      460.48     25.32 o 
  -1  11   4      407.46      392.86     34.75 o 
   0  11   4      199.64      204.23     17.93 o 
   1  11   4      830.49      848.81     57.48 o 
   2  11   4       37.35       46.21      3.79 o 
   3  11   4      105.21       73.55     10.71 o 
   4  11   4       33.72       23.48      8.86 o 
   5  11   4       16.96       10.95      4.43 o 
   6  11   4       15.32       16.49     12.47 o 
   7  11   4       14.81       18.56     13.84 o 
 -11  12   4        2.79        7.71     11.26 o 
 -10  12   4        0.82        2.32     13.66 o 
  -9  12   4        9.21       12.85      9.32 o 
  -8  12   4       41.49       41.02      8.75 o 
  -7  12   4       53.98       55.08      8.42 o 
  -6  12   4       42.68       56.12      7.53 o 
  -5  12   4       18.45       20.52      5.71 o 
  -4  12   4      154.44      144.11      8.18 o 
  -3  12   4        2.47        2.54      5.42 o 
  -2  12   4      147.75      136.48      8.24 o 
  -1  12   4       59.56       66.13      4.83 o 
   0  12   4      116.90      109.63     11.94 o 
   1  12   4       51.04       33.37      3.83 o 
   2  12   4       50.94       38.77      5.56 o 
   3  12   4        0.06        3.96      6.40 o 
   4  12   4        0.14        3.72      7.44 o 
   5  12   4      109.57      104.49     12.26 o 
   6  12   4        4.55        3.85      8.36 o 
   7  12   4        6.61        0.98     13.58 o 
 -11  13   4       33.47       31.88     11.52 o 
 -10  13   4        8.54       12.21     10.27 o 
  -9  13   4        0.27        3.17      9.90 o 
  -8  13   4        1.18        0.39      8.61 o 
  -7  13   4      196.83      223.78      9.23 o 
  -6  13   4      117.70      120.42      8.07 o 
  -5  13   4       32.74       20.84      6.53 o 
  -4  13   4       15.15       16.02      3.70 o 
  -3  13   4       15.38        8.24      5.64 o 
  -2  13   4      463.09      377.44      7.74 o 
  -1  13   4        0.68        1.25      4.35 o 
   0  13   4        3.30        4.54      4.40 o 
   1  13   4        5.02        8.61      3.81 o 
   2  13   4       31.93       44.76      5.08 o 
   3  13   4       86.61       84.77      7.28 o 
   4  13   4        0.77        4.66      8.67 o 
   5  13   4        0.35        5.22     11.60 o 
   6  13   4       25.42       24.31     12.57 o 
   7  13   4        0.08        6.58     13.61 o 
 -10  14   4       10.16       12.90     10.37 o 
  -9  14   4       29.26       22.49      9.55 o 
  -8  14   4        3.99       -0.71     12.32 o 
  -7  14   4       16.20        2.25      8.65 o 
  -6  14   4      100.05      115.67      8.22 o 
  -5  14   4        6.70        2.76      1.48 o 
  -4  14   4       99.98       94.22      6.31 o 
  -3  14   4      136.19      125.28      6.47 o 
  -2  14   4       78.18       73.45      3.98 o 
  -1  14   4      880.74      945.26     29.36 o 
   0  14   4      323.05      331.16     13.11 o 
   1  14   4       37.41       33.62      4.33 o 
   2  14   4      291.03      309.62     23.85 o 
   3  14   4      141.18      163.81     15.45 o 
   4  14   4       25.86       16.06      6.34 o 
   5  14   4        2.99        9.71     11.45 o 
   6  14   4       26.86       17.11     14.96 o 
   7  14   4        0.25        4.80     13.52 o 
 -10  15   4       15.05       12.62     10.40 o 
  -9  15   4       31.58       33.14      9.56 o 
  -8  15   4      208.28      182.91     10.13 o 
  -7  15   4      217.35      276.34     19.92 o 
  -6  15   4        0.43       14.57     22.70 o 
  -5  15   4       10.88        5.33      1.99 o 
  -4  15   4        0.66        3.41      5.60 o 
  -3  15   4        1.25       -2.30      9.91 o 
  -2  15   4        0.93        1.84      3.46 o 
  -1  15   4       26.02       20.29      5.13 o 
   0  15   4       84.42       91.16      6.96 o 
   1  15   4      189.20      149.51     24.93 o 
   2  15   4      195.25      214.53     19.36 o 
   3  15   4       30.02       36.83      6.84 o 
   4  15   4       61.19       64.28      8.03 o 
   5  15   4        0.05        5.23     11.49 o 
   6  15   4       18.04        9.69     12.61 o 
 -10  16   4        8.03       10.30     13.78 o 
  -9  16   4        7.14        7.89      9.58 o 
  -8  16   4       14.93       15.74      9.56 o 
  -7  16   4       29.39       29.02      9.35 o 
  -6  16   4      110.22      135.68     13.54 o 
  -5  16   4       24.55       20.84      5.69 o 
  -4  16   4       11.08       16.34      5.55 o 
  -3  16   4       25.78       24.65      5.85 o 
  -2  16   4       14.13       11.33      3.66 o 
  -1  16   4       31.88       21.63      3.74 o 
   0  16   4       19.07       18.63      5.11 o 
   1  16   4       41.12       34.00      6.67 o 
   2  16   4      290.20      337.04     23.34 o 
   3  16   4       60.01       59.48      9.05 o 
   4  16   4       17.86       22.10      7.17 o 
   5  16   4        1.10        0.20      9.50 o 
   6  16   4        0.20        6.66     21.73 o 
  -9  17   4       41.04       37.27      9.74 o 
  -8  17   4      205.74      205.76     10.50 o 
  -7  17   4      118.02      111.03     12.67 o 
  -6  17   4        0.06        1.28     12.12 o 
  -5  17   4       25.20       13.18      5.30 o 
  -4  17   4        1.58        0.87      5.27 o 
  -3  17   4       55.13       66.24      9.47 o 
  -2  17   4      295.49      313.75     25.18 o 
  -1  17   4        9.61        7.47      3.79 o 
   0  17   4       13.73        7.83      5.01 o 
   1  17   4      945.91     1143.33     18.09 o 
   2  17   4       29.69       23.01      6.76 o 
   3  17   4        0.22        1.49      8.87 o 
   4  17   4       15.53       15.09      7.38 o 
   5  17   4       10.33       12.63      9.85 o 
  -9  18   4       25.07       32.30      8.86 o 
  -8  18   4       30.25       21.66      9.65 o 
  -7  18   4        0.06        0.37     10.03 o 
  -6  18   4      216.26      251.76      8.93 o 
  -5  18   4        0.51       -0.82      3.64 o 
  -4  18   4       10.98       13.37      5.62 o 
  -3  18   4       29.10       34.84      6.08 o 
  -2  18   4        8.73        5.99      3.96 o 
  -1  18   4       98.25      104.85     12.33 o 
   0  18   4        8.28        2.34      6.93 o 
   1  18   4       22.95       15.14      7.84 o 
   2  18   4        2.45        4.57      6.47 o 
   3  18   4        0.12        1.25      6.96 o 
   4  18   4       57.47       60.00      7.76 o 
   5  18   4       24.85       28.96      9.96 o 
  -8  19   4        0.81        5.19     11.62 o 
  -7  19   4       21.77       20.78      8.29 o 
  -6  19   4       24.86       37.08      8.25 o 
  -5  19   4       13.11       12.19      7.39 o 
  -4  19   4        6.25        7.23      9.23 o 
  -3  19   4        0.27       -0.83      6.80 o 
  -2  19   4       17.92       12.58      8.14 o 
  -1  19   4        0.06        3.39      7.99 o 
   0  19   4       29.79       29.72     10.31 o 
   1  19   4       43.15       51.71      8.84 o 
   2  19   4       16.92       16.16      7.57 o 
   3  19   4        1.40        4.34      7.13 o 
   4  19   4        8.35        9.80      7.58 o 
  -8  20   4        0.51        7.47     10.32 o 
  -7  20   4        2.33        0.13      8.44 o 
  -6  20   4        1.21        4.66      8.16 o 
  -5  20   4       31.86       34.62      7.73 o 
  -4  20   4       21.99       23.77      7.41 o 
  -3  20   4       15.48       13.16      7.97 o 
  -2  20   4        0.73        8.87     12.43 o 
  -1  20   4       28.48       48.41     10.53 o 
   0  20   4       57.87       77.96     10.68 o 
   1  20   4        0.91        3.86     11.44 o 
   2  20   4        1.27       10.43      7.89 o 
   3  20   4       12.26        6.56      8.86 o 
   4  20   4        0.03        3.24      8.47 o 
  -7  21   4       24.48       25.98      8.60 o 
  -6  21   4        4.70        3.98      8.24 o 
  -5  21   4        2.17        8.89      7.79 o 
  -4  21   4      210.69      268.36     13.67 o 
  -3  21   4       27.58       26.65      8.23 o 
  -2  21   4        3.49        4.63      8.49 o 
  -1  21   4       42.97       50.42     11.02 o 
   0  21   4        3.14       12.45     10.67 o 
   1  21   4        0.45        1.90      7.57 o 
   2  21   4        7.90        9.33      8.01 o 
   3  21   4       10.54        7.14      8.24 o 
  -6  22   4       16.54       23.88      8.51 o 
  -5  22   4        7.35       14.10      8.01 o 
  -4  22   4      128.68      145.71      9.92 o 
  -3  22   4       27.05       25.22      8.39 o 
  -2  22   4        9.14        9.36      9.95 o 
  -1  22   4       76.77       83.89     11.62 o 
   0  22   4       15.25       12.19     10.86 o 
   1  22   4        0.26        2.31     10.47 o 
   2  22   4       18.19       26.52      8.41 o 
  -5  23   4        6.61        5.69      8.14 o 
  -4  23   4       14.28        8.78      8.30 o 
  -3  23   4       32.15       29.40     13.20 o 
  -2  23   4       14.00       17.78     10.18 o 
  -1  23   4        0.01        6.82     22.53 o 
   0  23   4        0.06        1.48     11.37 o 
   1  23   4        0.77        2.62      8.26 o 
  -3  24   4        9.35       10.73     13.43 o 
  -2  24   4       11.62       13.85     10.26 o 
  -1  24   4        0.23        2.71     11.27 o 
 -12   1   5        7.38       12.12     18.18 o 
 -11   1   5        0.54        3.16      7.73 o 
 -10   1   5        0.81        1.85      4.81 o 
  -9   1   5       41.57       41.46      4.02 o 
  -8   1   5       47.31       51.04      3.94 o 
  -7   1   5       27.85       35.22      4.58 o 
  -6   1   5      623.63      709.34     25.43 o 
  -5   1   5       63.03       67.78      3.59 o 
  -4   1   5       18.71       25.13      3.08 o 
  -3   1   5        4.31        3.71      3.03 o 
  -2   1   5        1.55        5.19      2.99 o 
  -1   1   5       17.69       16.49      3.24 o 
   0   1   5        0.26        2.54      4.43 o 
   1   1   5       79.37       73.73      7.57 o 
   2   1   5       10.90        6.56      8.44 o 
   3   1   5      166.01      174.47     13.88 o 
   4   1   5       57.39       24.45     10.27 o 
   5   1   5       93.85      146.81     13.24 o 
   6   1   5        8.94        8.06     13.43 o 
   7   1   5       17.24       22.78     14.87 o 
 -12   2   5      156.74      164.90     18.72 o 
 -11   2   5        0.27        4.15      8.21 o 
 -10   2   5        0.57       -0.41      4.27 o 
  -9   2   5        6.23       12.39      3.98 o 
  -8   2   5       13.15       12.43      3.85 o 
  -7   2   5      436.04      432.89      7.48 o 
  -6   2   5      296.60      319.82     14.59 o 
  -5   2   5        0.01        3.78      3.49 o 
  -4   2   5       92.31       92.79      5.15 o 
  -3   2   5      311.02      348.07      5.72 o 
  -2   2   5      119.96       98.12      3.27 o 
  -1   2   5      156.71      141.25      6.03 o 
   0   2   5       21.02       13.79      4.34 o 
   1   2   5       52.01       59.25      6.01 o 
   2   2   5      144.59      152.72      9.46 o 
   3   2   5        4.54       11.86      9.92 o 
   4   2   5       60.59       42.00     10.15 o 
   5   2   5      510.02      569.64     26.85 o 
   6   2   5       49.30       35.31     13.30 o 
   7   2   5        0.87       11.54     14.94 o 
 -12   3   5       25.58       18.23      9.79 o 
 -11   3   5        0.83        2.76      8.76 o 
 -10   3   5        0.01       -1.27      4.12 o 
  -9   3   5       13.76       13.58      3.79 o 
  -8   3   5       57.22       71.31      4.42 o 
  -7   3   5        2.44        6.59      4.35 o 
  -6   3   5       40.75       40.38      3.57 o 
  -5   3   5        2.75        6.85      3.38 o 
  -4   3   5       21.17       19.58      3.53 o 
  -3   3   5       88.59      102.49      3.69 o 
  -2   3   5       95.62       89.56      3.25 o 
  -1   3   5        4.62        1.31      3.23 o 
   0   3   5      240.63      227.97      8.53 o 
   1   3   5      196.53      145.35      6.49 o 
   2   3   5        1.00        0.90      8.73 o 
   3   3   5       19.75       13.98      9.75 o 
   4   3   5      167.24      148.21      9.87 o 
   5   3   5       37.28       48.97     22.27 o 
   6   3   5        8.33       12.98     13.18 o 
   7   3   5        0.08        3.95     22.63 o 
 -12   4   5        9.84        8.15      9.82 o 
 -11   4   5       11.67        8.86      8.76 o 
 -10   4   5        8.21       10.28      8.01 o 
  -9   4   5       98.31       96.90      8.88 o 
  -8   4   5      393.78      384.45     11.70 o 
  -7   4   5       42.76       38.84      5.41 o 
  -6   4   5      136.67      146.99      9.69 o 
  -5   4   5       72.42       71.00      3.48 o 
  -4   4   5      243.96      264.63      9.88 o 
  -3   4   5       25.86       34.23      3.41 o 
  -2   4   5       90.42       80.37      3.23 o 
  -1   4   5       33.50       28.59      3.41 o 
   0   4   5      394.62      359.29     11.00 o 
   1   4   5        0.26        1.42      4.82 o 
   2   4   5       12.00       11.94      8.84 o 
   3   4   5        9.39        9.60      7.43 o 
   4   4   5       66.80       40.02      9.00 o 
   5   4   5       19.61       13.50     12.31 o 
   6   4   5        0.05        0.77     13.66 o 
   7   4   5        5.36        5.48     19.66 o 
 -12   5   5       11.71       12.65      9.75 o 
 -11   5   5       24.81       28.76      9.26 o 
 -10   5   5       37.15       47.40      8.62 o 
  -9   5   5       12.12       13.15      5.73 o 
  -8   5   5        1.57        5.01      4.89 o 
  -7   5   5      263.74      298.93     10.59 o 
  -6   5   5       61.80       49.75      4.37 o 
  -5   5   5      130.71      119.72      5.15 o 
  -4   5   5        6.13        6.48      3.10 o 
  -3   5   5        1.07        2.53      3.61 o 
  -2   5   5       68.85       75.17      3.85 o 
  -1   5   5        0.03        1.08      3.98 o 
   0   5   5      503.35      457.89     17.58 o 
   1   5   5      100.04       75.71      5.08 o 
   2   5   5       15.43        0.91      9.11 o 
   3   5   5      203.65      183.72      8.42 o 
   4   5   5      147.11      105.88     17.18 o 
   5   5   5       14.93       15.56     12.23 o 
   6   5   5      140.06      152.75     34.83 o 
   7   5   5       18.89       25.03     14.71 o 
 -12   6   5        0.51        9.67     10.49 o 
 -11   6   5        0.27        4.10     10.80 o 
 -10   6   5        0.08        5.20     10.55 o 
  -9   6   5      184.39      156.47     19.86 o 
  -8   6   5       60.35       66.92      8.61 o 
  -7   6   5      279.37      208.04     72.78 o 
  -6   6   5      216.27      133.63     33.34 o 
  -5   6   5        5.13        6.67      2.26 o 
  -4   6   5      309.34      308.50     18.96 o 
  -3   6   5      300.19      301.70     22.61 o 
  -2   6   5        7.90        4.28      3.58 o 
  -1   6   5        8.15        8.57      3.80 o 
   0   6   5     1047.02     1115.16     52.25 o 
   1   6   5       87.66       88.52      4.67 o 
   2   6   5      242.32      210.99      7.50 o 
   3   6   5       60.17       66.18      8.48 o 
   4   6   5        5.72        2.66      6.76 o 
   5   6   5        1.12        2.94     12.08 o 
   6   6   5       12.42       19.26     13.64 o 
   7   6   5        2.62       15.67     14.68 o 
 -12   7   5        0.57       10.29     10.61 o 
 -11   7   5        6.44       10.60      9.72 o 
 -10   7   5       17.92       15.29      9.20 o 
  -9   7   5        1.11        0.90      8.47 o 
  -8   7   5       28.53       22.59      7.72 o 
  -7   7   5      135.50      133.72      8.33 o 
  -6   7   5      112.78      101.75      7.97 o 
  -5   7   5       42.45       36.84      4.69 o 
  -4   7   5        0.27        0.74      2.89 o 
  -3   7   5        5.42        8.16      3.61 o 
  -2   7   5        9.54        5.37      4.04 o 
  -1   7   5       89.33       99.30      6.55 o 
   0   7   5        1.41        3.67      3.85 o 
   1   7   5       10.27        4.42      4.44 o 
   2   7   5        8.88        5.45      5.54 o 
   3   7   5      146.14      117.77      6.27 o 
   4   7   5        8.75        9.28      6.05 o 
   5   7   5       61.07       55.16     12.49 o 
   6   7   5       11.40       13.23     13.26 o 
   7   7   5        6.66       14.35     14.74 o 
 -11   8   5       39.12       43.46     10.09 o 
 -10   8   5        0.92        3.34     11.48 o 
  -9   8   5       18.63       34.41      8.74 o 
  -8   8   5       51.27       57.35      8.25 o 
  -7   8   5        0.62       -0.07      7.52 o 
  -6   8   5       40.52       29.00      4.82 o 
  -5   8   5       67.70       60.13      4.82 o 
  -4   8   5       26.03       19.72      4.69 o 
  -3   8   5        0.88        1.53      3.92 o 
  -2   8   5        5.86        3.55      4.32 o 
  -1   8   5       11.80        7.73      3.43 o 
   0   8   5      137.80      119.16      4.82 o 
   1   8   5       53.88       52.52      4.50 o 
   2   8   5      100.54       97.50      7.10 o 
   3   8   5        0.72        2.85      5.63 o 
   4   8   5       40.29       36.64      6.22 o 
   5   8   5        2.60        8.17     12.04 o 
   6   8   5       25.40       23.20     13.44 o 
   7   8   5        2.68        9.81     19.17 o 
 -11   9   5        0.28       -0.57     10.36 o 
 -10   9   5        0.80        6.91      9.63 o 
  -9   9   5       33.42       36.43      9.13 o 
  -8   9   5      129.35      136.30      9.03 o 
  -7   9   5        1.83        3.24      7.47 o 
  -6   9   5       22.89       24.77      5.51 o 
  -5   9   5      136.02      135.69      6.83 o 
  -4   9   5       94.42       72.02      6.77 o 
  -3   9   5      160.35      157.98      6.82 o 
  -2   9   5      472.28      465.73     41.97 o 
  -1   9   5      120.88       90.88      5.20 o 
   0   9   5       31.05       35.71      4.21 o 
   1   9   5      373.84      407.10     30.92 o 
   2   9   5      137.27      137.86      7.79 o 
   3   9   5        7.50        5.17      5.21 o 
   4   9   5        9.16        9.87      5.10 o 
   5   9   5       27.54       27.61     12.38 o 
   6   9   5        0.33        6.25     17.06 o 
 -11  10   5        6.95        1.56     10.90 o 
 -10  10   5        0.96        1.24      9.95 o 
  -9  10   5       22.41       18.64      9.07 o 
  -8  10   5       50.60       48.78      8.72 o 
  -7  10   5        2.59        2.97      8.33 o 
  -6  10   5       14.26        9.64      4.29 o 
  -5  10   5       48.79       50.92      4.68 o 
  -4  10   5      461.52      457.49     27.22 o 
  -3  10   5       31.56       26.41      3.48 o 
  -2  10   5        0.84        4.18      5.49 o 
  -1  10   5      101.60      100.24      3.97 o 
   0  10   5        1.77        3.33      4.23 o 
   1  10   5      157.74      141.38     10.51 o 
   2  10   5       79.32       89.81      6.51 o 
   3  10   5        0.33        2.22      4.57 o 
   4  10   5       36.26       22.50      5.28 o 
   5  10   5       19.50       16.49     12.35 o 
   6  10   5       35.30       36.27     18.88 o 
 -11  11   5        6.70        8.98     11.29 o 
 -10  11   5       11.83       18.39     10.08 o 
  -9  11   5        5.29       12.15      8.92 o 
  -8  11   5        6.73        9.46      8.61 o 
  -7  11   5       60.28       60.09      8.29 o 
  -6  11   5       33.68       39.38      7.68 o 
  -5  11   5       77.39       73.17      7.54 o 
  -4  11   5       94.90      106.21     10.44 o 
  -3  11   5      112.77       94.02      7.95 o 
  -2  11   5       60.40       43.70      6.59 o 
  -1  11   5       42.93       41.39      4.22 o 
   0  11   5       15.66       10.21      4.41 o 
   1  11   5        3.59        3.55      4.52 o 
   2  11   5        2.08        1.64      4.50 o 
   3  11   5       25.55       19.74      4.72 o 
   4  11   5       68.90       62.81      9.13 o 
   5  11   5       34.36       25.00     12.64 o 
   6  11   5        7.33        4.71     13.53 o 
 -10  12   5        4.56        5.69     10.24 o 
  -9  12   5        6.10        4.01      9.38 o 
  -8  12   5        3.83        8.79      8.58 o 
  -7  12   5      116.46      133.68      8.72 o 
  -6  12   5       24.82       29.21      7.93 o 
  -5  12   5       42.53       31.05      4.36 o 
  -4  12   5      543.85      618.89     61.58 o 
  -3  12   5        0.11       -3.23      4.49 o 
  -2  12   5        0.07       -0.51      5.64 o 
  -1  12   5      243.70      183.80      8.62 o 
   0  12   5      226.31      197.40     16.69 o 
   1  12   5       25.27       16.23      4.35 o 
   2  12   5       51.12       54.96      6.37 o 
   3  12   5       98.90       85.50     15.63 o 
   4  12   5       34.67       28.88      9.16 o 
   5  12   5        0.15        2.63     12.89 o 
   6  12   5        1.91       -1.16     13.88 o 
 -10  13   5       12.03       14.51     10.54 o 
  -9  13   5       51.38       41.76      9.80 o 
  -8  13   5       29.61       43.31      9.21 o 
  -7  13   5       28.51       36.54      8.33 o 
  -6  13   5       34.95       38.55      7.92 o 
  -5  13   5       37.20       34.37      4.16 o 
  -4  13   5       29.82       16.86      4.43 o 
  -3  13   5        2.46        1.61      4.54 o 
  -2  13   5       10.31        6.48      3.59 o 
  -1  13   5       40.94       39.78      4.84 o 
   0  13   5      115.69      100.57      5.50 o 
   1  13   5      100.90       89.51      7.12 o 
   2  13   5        6.63        2.98      4.37 o 
   3  13   5      118.20      151.14     12.31 o 
   4  13   5      119.82      110.70     16.51 o 
   5  13   5       54.04       37.17     13.25 o 
 -10  14   5        4.15        6.90     15.41 o 
  -9  14   5        0.48        1.82      9.89 o 
  -8  14   5       21.20       28.22      9.21 o 
  -7  14   5        0.17        0.49      8.44 o 
  -6  14   5        0.56        4.64      7.83 o 
  -5  14   5       12.84       12.15      4.15 o 
  -4  14   5       18.15       19.40      4.36 o 
  -3  14   5        6.49        6.06      4.64 o 
  -2  14   5        1.80       -0.42      4.16 o 
  -1  14   5        1.19       -1.77      5.24 o 
   0  14   5        2.59        3.81      4.40 o 
   1  14   5      286.53      256.30     25.33 o 
   2  14   5       51.93       37.95      7.11 o 
   3  14   5       15.19       12.22      7.15 o 
   4  14   5       15.11       11.96      9.79 o 
   5  14   5       11.01        4.59     13.02 o 
  -9  15   5       68.52       61.27     10.51 o 
  -8  15   5        0.01        0.96      9.85 o 
  -7  15   5        0.57        5.84     11.46 o 
  -6  15   5        0.13        7.82      8.18 o 
  -5  15   5       70.90       90.17      8.95 o 
  -4  15   5       25.21       26.36      5.21 o 
  -3  15   5       14.37        7.74      5.77 o 
  -2  15   5      215.94      173.01     18.38 o 
  -1  15   5        3.14        3.04      4.51 o 
   0  15   5       11.90        9.15      4.66 o 
   1  15   5       81.21       79.66     14.14 o 
   2  15   5       33.60       36.95      7.26 o 
   3  15   5       21.86       23.65      7.42 o 
   4  15   5        6.97        2.19      9.79 o 
   5  15   5        5.10       -3.15     16.66 o 
  -9  16   5       62.91       56.38     10.73 o 
  -8  16   5        0.86        4.29     27.61 o 
  -7  16   5        0.35        2.15      8.95 o 
  -6  16   5       24.35       26.53      8.68 o 
  -5  16   5       12.71       17.87      8.10 o 
  -4  16   5        1.40        4.43      7.56 o 
  -3  16   5        0.34        3.69      5.87 o 
  -2  16   5       18.03       19.09     14.05 o 
  -1  16   5       23.74       23.14      8.04 o 
   0  16   5       24.04       20.65      5.80 o 
   1  16   5      130.27      118.94     11.46 o 
   2  16   5        8.71        6.26      7.22 o 
   3  16   5       28.64       27.04      7.47 o 
   4  16   5       13.55        9.76      9.81 o 
  -9  17   5       18.65       18.74     10.65 o 
  -8  17   5       20.92       18.91      9.94 o 
  -7  17   5        6.37       16.14      9.42 o 
  -6  17   5      123.82      180.89     10.69 o 
  -5  17   5       32.90       44.24      8.63 o 
  -4  17   5        2.40        1.40      8.09 o 
  -3  17   5       12.49       21.99      9.80 o 
  -2  17   5       12.68       13.61      8.46 o 
  -1  17   5      287.46      365.15     34.37 o 
   0  17   5      266.26      378.70     12.80 o 
   1  17   5        4.37       -0.24      7.89 o 
   2  17   5        9.22        7.39      7.08 o 
   3  17   5        6.72       10.14      7.60 o 
   4  17   5        0.03        3.37      9.91 o 
  -8  18   5       95.13      102.57     10.71 o 
  -7  18   5      109.19      101.66     10.20 o 
  -6  18   5        0.73        5.36     11.88 o 
  -5  18   5       18.13       14.08      8.82 o 
  -4  18   5        3.69        6.59      7.75 o 
  -3  18   5        0.03        1.22      8.61 o 
  -2  18   5       25.08       18.97      8.66 o 
   0  18   5       16.23        9.40      8.32 o 
   1  18   5        0.26       -0.51      7.86 o 
   2  18   5        0.26       -0.76      8.02 o 
   3  18   5        0.49        9.84     11.43 o 
  -7  19   5       38.04       32.26     10.04 o 
  -6  19   5        2.80        6.63      9.22 o 
  -5  19   5       78.82       88.36      8.53 o 
  -4  19   5       25.87       21.62      7.56 o 
  -3  19   5        0.39        1.70     10.15 o 
  -2  19   5       43.79       37.29      8.96 o 
  -1  19   5       53.99       76.71     11.13 o 
   0  19   5       34.44       22.48      8.08 o 
   1  19   5       24.35       26.54      8.20 o 
   2  19   5        0.10        1.62      7.22 o 
  -6  20   5        0.74        4.49      9.33 o 
  -5  20   5       14.80       22.72      8.37 o 
  -4  20   5       25.72       21.35      7.82 o 
  -3  20   5       20.26       30.26      9.51 o 
  -1  20   5        0.13       -0.22     10.62 o 
   0  20   5       10.07       12.77      8.10 o 
   1  20   5       20.88       13.17      8.42 o 
   2  20   5        6.97        0.10     10.64 o 
  -5  21   5        2.61        2.35     10.21 o 
  -4  21   5        0.34       -2.03      9.54 o 
  -3  21   5       64.82       66.93     12.36 o 
  -2  21   5        0.11       15.06     13.59 o 
  -1  21   5        0.12       10.50     12.62 o 
   0  21   5        0.28        7.35     12.51 o 
   1  21   5        0.00        7.88      8.55 o 
  -4  22   5       24.58       33.49      9.27 o 
  -3  22   5       27.56       35.88     12.80 o 
  -1  22   5        2.74        2.74     11.60 o 
 -11   0   6       31.27       32.48     22.31 o 
 -10   0   6        0.11        2.71      7.38 o 
  -9   0   6       40.54       33.34      7.74 o 
  -8   0   6        0.14       -3.02      5.85 o 
  -7   0   6        0.84        2.60      5.53 o 
  -6   0   6      271.21      302.73     14.67 o 
  -5   0   6     2745.76     3398.27     14.74 o 
  -4   0   6     1148.83     1092.95     30.94 o 
  -3   0   6      128.75      129.60      9.32 o 
  -2   0   6       78.35      113.26     16.58 o 
  -1   0   6      121.54      146.82     14.38 o 
   0   0   6        3.32        3.54     10.53 o 
   1   0   6      187.09      155.19     13.84 o 
   2   0   6       64.30       68.56     14.44 o 
   3   0   6       17.51       15.14     15.81 o 
   4   0   6      413.10      445.93     21.30 o 
   5   0   6        4.01        1.62     19.13 o 
   6   0   6       45.42       67.90     22.20 o 
 -11   1   6       17.22       19.10     16.50 o 
 -10   1   6        0.03        2.88      5.13 o 
  -9   1   6       20.90       21.98      4.79 o 
  -8   1   6       59.35       74.20      4.49 o 
  -7   1   6        4.62        3.97      3.89 o 
  -6   1   6       22.07       20.99      4.53 o 
  -5   1   6     1220.70     1712.14     59.66 o 
  -4   1   6       72.15      146.12     11.46 o 
  -3   1   6      160.26      160.26      5.71 o 
  -2   1   6       68.07       80.21      5.45 o 
  -1   1   6       63.46       71.16      5.09 o 
   0   1   6        3.09        1.07      7.02 o 
   1   1   6       11.14        6.75      9.04 o 
   2   1   6        4.81        1.23     10.16 o 
   3   1   6        0.63        6.74     11.36 o 
   4   1   6        4.25       28.32     13.52 o 
   5   1   6        5.35       22.62     13.83 o 
 -11   2   6        3.15        5.57     15.76 o 
 -10   2   6       10.14        9.33      7.48 o 
  -9   2   6        6.73        4.50      4.60 o 
  -8   2   6        2.13        2.20      4.06 o 
  -7   2   6       37.56       32.96      3.85 o 
  -6   2   6        6.66        7.86      3.63 o 
  -5   2   6      208.59      254.01      9.73 o 
  -4   2   6      446.28      453.62     18.27 o 
  -3   2   6        8.65       21.47      4.05 o 
  -2   2   6        5.91        5.58      4.79 o 
  -1   2   6        9.08       11.62      4.76 o 
   0   2   6        0.37        4.63      6.17 o 
   1   2   6       58.30       43.64      9.31 o 
   2   2   6      117.81      112.43     10.65 o 
   3   2   6       51.12       57.38     11.92 o 
   4   2   6      255.70      259.05     38.01 o 
   5   2   6       49.65       47.04     13.91 o 
 -11   3   6       33.35       41.71      8.61 o 
 -10   3   6       88.68       97.11      8.37 o 
  -9   3   6       32.62       27.26      4.75 o 
  -8   3   6       24.52       21.60      4.21 o 
  -7   3   6       32.74       44.71      4.67 o 
  -6   3   6       28.70       32.51      4.36 o 
  -5   3   6        1.49        9.03      4.56 o 
  -4   3   6       38.36       50.01      4.25 o 
  -3   3   6       94.94      128.38      4.45 o 
  -2   3   6        3.14       14.53      4.29 o 
  -1   3   6        7.74        7.34      5.71 o 
   0   3   6      343.24      312.53      7.82 o 
   1   3   6       27.20       28.13      6.97 o 
   2   3   6        0.35        2.23     10.02 o 
   3   3   6      259.30      308.78     27.35 o 
   4   3   6       18.83       35.64     13.11 o 
   5   3   6        0.21        6.79     13.68 o 
 -11   4   6        0.18        5.50     15.73 o 
 -10   4   6      104.75      119.18      8.96 o 
  -9   4   6        0.88        0.66      7.44 o 
  -8   4   6       17.14       20.68      5.62 o 
  -7   4   6       61.06       77.61      4.72 o 
  -6   4   6       45.77       58.37      5.08 o 
  -5   4   6        0.75        3.17      4.53 o 
  -4   4   6       74.65       92.85      4.64 o 
  -3   4   6      299.22      341.30     16.50 o 
  -2   4   6        5.86       10.73      4.27 o 
  -1   4   6       38.25       40.16      5.12 o 
   0   4   6       22.21       22.26      6.66 o 
   1   4   6       42.67       22.45      6.74 o 
   2   4   6        0.49        3.10      6.92 o 
   3   4   6       59.21       42.59     11.73 o 
   4   4   6       85.98       76.55     12.81 o 
   5   4   6        0.91       -3.89     20.89 o 
 -11   5   6        0.00        4.14     11.01 o 
 -10   5   6       17.32       26.22      8.68 o 
  -9   5   6        4.22        6.15      7.92 o 
  -8   5   6        1.38        1.62      3.64 o 
  -7   5   6        0.00        0.54      3.38 o 
  -6   5   6       11.76       13.74      3.40 o 
  -5   5   6       45.14       48.88      4.27 o 
  -4   5   6        1.29        2.69      4.30 o 
  -3   5   6       11.06       14.10      3.93 o 
  -2   5   6        0.77        3.05      4.33 o 
  -1   5   6        0.72        1.10      5.97 o 
   0   5   6      139.49      109.32      7.20 o 
   1   5   6        6.59       10.19      6.95 o 
   2   5   6       13.11       11.72      7.04 o 
   3   5   6       17.75       22.22     11.29 o 
   4   5   6       54.76       56.59     15.44 o 
   5   5   6        5.28        0.97     13.93 o 
 -11   6   6        2.11        6.40      9.57 o 
 -10   6   6       13.84        8.15      9.39 o 
  -9   6   6       81.78       89.44      8.68 o 
  -8   6   6        2.38       -0.13      2.48 o 
  -7   6   6        0.03        0.99      2.17 o 
  -6   6   6        3.02        0.97      2.70 o 
  -5   6   6       70.59       78.59      7.86 o 
  -4   6   6       52.17       59.24      4.36 o 
  -3   6   6        0.07        1.19      3.77 o 
  -2   6   6       62.90       64.65      4.35 o 
  -1   6   6       17.54       11.19      5.36 o 
   0   6   6      167.73      161.58      8.49 o 
   1   6   6       58.08       39.35      6.87 o 
   2   6   6       34.37       30.41      6.30 o 
   3   6   6       13.87        9.31      7.30 o 
   4   6   6        8.22        6.08     12.37 o 
   5   6   6       24.83       27.27     13.88 o 
 -11   7   6       28.97       30.05     10.39 o 
 -10   7   6        8.35        6.23      9.31 o 
  -9   7   6       12.19       16.62      9.23 o 
  -8   7   6      100.23      118.97      8.60 o 
  -7   7   6       14.06       19.01      5.89 o 
  -6   7   6       89.87       95.25      8.87 o 
  -5   7   6      122.36      141.82      7.43 o 
  -4   7   6       13.50        9.96      4.16 o 
  -3   7   6        9.15       14.04      3.93 o 
  -2   7   6      100.56      103.53      5.15 o 
  -1   7   6       97.75       98.87      8.83 o 
   0   7   6       88.36       74.78      6.93 o 
   1   7   6       16.74       18.55      6.95 o 
   2   7   6        4.47        3.20      6.45 o 
   3   7   6       11.88       10.46      7.23 o 
   4   7   6        0.00        2.54      8.36 o 
   5   7   6        2.75       -2.49     22.57 o 
 -11   8   6        0.01       -1.00     10.26 o 
 -10   8   6        1.33        2.89      9.87 o 
  -9   8   6        2.58        5.67      8.74 o 
  -8   8   6        3.84       -0.42      8.27 o 
  -7   8   6        1.95        4.30      8.43 o 
  -6   8   6        0.43        1.45      5.72 o 
  -5   8   6        0.43       -0.01      1.91 o 
  -4   8   6        0.20        2.82      4.02 o 
  -3   8   6        4.29        6.40      4.40 o 
  -2   8   6       34.48       35.97      4.62 o 
  -1   8   6        0.38        6.50      5.36 o 
   0   8   6       11.53        5.70      4.77 o 
   1   8   6       22.58       23.87      7.08 o 
   2   8   6      136.97      122.80     10.85 o 
   3   8   6        8.30       11.86      7.29 o 
   4   8   6        9.20        1.14     12.49 o 
   5   8   6        2.58        5.13     13.60 o 
 -10   9   6        7.70        6.50     10.24 o 
  -9   9   6        0.31       -0.33      9.11 o 
  -8   9   6        4.28        5.22      8.36 o 
  -7   9   6        0.36       -1.89      7.75 o 
  -6   9   6       15.85       14.85      5.52 o 
  -5   9   6        4.85        6.26      5.50 o 
  -4   9   6        0.01       -2.06      3.99 o 
  -3   9   6       12.88       13.84      4.53 o 
  -2   9   6       39.63       39.49      4.71 o 
  -1   9   6        2.47        5.34      5.37 o 
   0   9   6       12.84        9.48      4.75 o 
   1   9   6        0.32        5.50      7.94 o 
   2   9   6        1.99        1.08      7.06 o 
   3   9   6        1.31        2.06      6.53 o 
   4   9   6       22.34       21.10     12.63 o 
   5   9   6       18.12       19.13     13.80 o 
 -10  10   6        9.07       15.60     10.36 o 
  -9  10   6       19.16       19.63      9.75 o 
  -8  10   6        8.96        3.77      8.70 o 
  -7  10   6        3.55        6.49      8.00 o 
  -6  10   6       14.70       10.30      7.53 o 
  -5  10   6        6.08        2.17      5.69 o 
  -4  10   6      136.91      101.03     19.90 o 
  -3  10   6       59.27       60.85      6.97 o 
  -2  10   6       15.10       14.78      5.41 o 
  -1  10   6       53.71       44.71      5.65 o 
   0  10   6        6.95        5.54      4.80 o 
   1  10   6       11.13       10.75      5.87 o 
   2  10   6       39.48       33.29      6.90 o 
   3  10   6        6.95        2.85      8.83 o 
   4  10   6        0.00        6.87     20.64 o 
 -10  11   6        7.48       11.73     10.29 o 
  -9  11   6        9.40        9.62      9.87 o 
  -8  11   6       14.13        8.90      8.86 o 
  -7  11   6        2.29        4.19      8.17 o 
  -6  11   6       41.58       46.91      7.90 o 
  -5  11   6        2.09        3.84      5.39 o 
  -4  11   6        5.03        3.47      5.38 o 
  -3  11   6        0.28        0.49      4.83 o 
  -2  11   6       56.27       52.66      8.39 o 
  -1  11   6        0.52        0.43      5.71 o 
   0  11   6       95.49       63.38      7.21 o 
   1  11   6       33.09       24.75      5.84 o 
   2  11   6        3.51        1.79      6.02 o 
   3  11   6       12.39       10.24      9.18 o 
   4  11   6        9.89        7.00     13.24 o 
  -9  12   6        0.37        4.35     10.17 o 
  -8  12   6        0.66       -1.83      9.10 o 
  -7  12   6        2.93        6.11      8.52 o 
  -6  12   6       13.74       17.76      8.01 o 
  -5  12   6        6.89       10.31      7.51 o 
  -4  12   6        0.04       -0.01      5.42 o 
  -3  12   6        0.63        1.62      4.40 o 
  -2  12   6       14.64       11.96      5.54 o 
  -1  12   6       48.98       47.78      5.94 o 
   0  12   6        6.21        5.65      5.89 o 
   1  12   6       35.48       34.02      6.69 o 
   2  12   6        4.20        4.25     10.22 o 
   3  12   6        5.04       11.54      9.62 o 
   4  12   6        6.79        4.44     13.23 o 
  -9  13   6       33.25       35.00     10.34 o 
  -8  13   6        0.32       -0.46      9.13 o 
  -7  13   6        2.00        0.33      8.62 o 
  -6  13   6        7.79        7.38      8.23 o 
  -5  13   6        3.95        8.64      7.61 o 
  -4  13   6        4.43        0.26      7.30 o 
  -3  13   6       32.62       33.20      8.56 o 
  -2  13   6        4.19        4.88      5.49 o 
  -1  13   6        0.86        1.39      5.82 o 
   0  13   6        2.99        3.17      6.04 o 
   1  13   6        0.94        8.48      7.07 o 
   2  13   6        3.86        7.76     10.17 o 
   3  13   6        3.19        4.85     12.11 o 
  -9  14   6       50.61       45.42     10.78 o 
  -8  14   6        3.94        3.79      9.63 o 
  -7  14   6       26.12       30.70      9.09 o 
  -6  14   6       11.10       10.82      8.47 o 
  -5  14   6        8.75        8.67      7.92 o 
  -4  14   6       14.12       13.35      7.80 o 
  -3  14   6       10.97       20.07      9.02 o 
  -2  14   6        0.26        4.52      7.54 o 
  -1  14   6        0.71        7.16      5.95 o 
   0  14   6      145.79      119.91      8.36 o 
   1  14   6        4.09        2.96     11.09 o 
   2  14   6       43.60       39.35      7.76 o 
   3  14   6        0.09        2.77     13.22 o 
  -8  15   6        1.98        3.14     10.01 o 
  -7  15   6        0.06        4.22      9.91 o 
  -6  15   6        4.28        9.89      8.72 o 
  -5  15   6        1.36       -1.95      8.09 o 
  -4  15   6        0.01       -0.63      7.87 o 
  -3  15   6        8.80        8.85      9.37 o 
  -2  15   6        1.10        2.03      9.06 o 
  -1  15   6       25.71       20.17      6.28 o 
   0  15   6        2.14        4.76      7.27 o 
   1  15   6        3.30        4.62      7.55 o 
   2  15   6        3.05        1.57      7.69 o 
  -8  16   6       56.34       62.19     10.98 o 
  -7  16   6        0.33        3.91     13.14 o 
  -6  16   6        0.82        2.26      9.85 o 
  -5  16   6        8.06       13.55      8.50 o 
  -4  16   6        9.01        3.45      8.32 o 
  -3  16   6        3.43        3.66      9.64 o 
  -2  16   6        5.88        1.27      9.53 o 
  -1  16   6       70.67       71.76     13.97 o 
   0  16   6      249.32      244.13     12.73 o 
   1  16   6       34.25       36.70      7.74 o 
   2  16   6        6.21        5.43      7.81 o 
  -7  17   6        1.61       -1.51     14.57 o 
  -6  17   6        4.43       13.33      9.52 o 
  -5  17   6       34.39       42.87      9.05 o 
  -4  17   6       28.51       32.95      8.86 o 
  -3  17   6        7.72        8.30     10.27 o 
  -2  17   6        4.14        3.70      8.88 o 
  -1  17   6       74.04       87.65     11.74 o 
   0  17   6        1.83        6.65      8.78 o 
   1  17   6       22.40       18.63      7.61 o 
  -6  18   6        2.48        7.74      9.74 o 
  -5  18   6        1.06        1.45      8.99 o 
  -4  18   6       24.30       24.89      8.90 o 
  -3  18   6       11.51        6.53      9.33 o 
  -2  18   6        0.67        6.80     13.32 o 
  -1  18   6       93.13       96.52     16.69 o 
   0  18   6        9.31        9.69      8.74 o 
  -5  19   6        0.56        2.09      9.24 o 
  -4  19   6        0.06       -3.01      9.99 o 
  -3  19   6       26.92       28.74     11.44 o 
  -2  19   6        1.52        0.28     11.40 o 
  -1  19   6       19.36       21.62      8.80 o 
 -10   1   7       13.07       20.74     14.85 o 
  -9   1   7        5.60       13.51      7.38 o 
  -8   1   7       19.77       28.67      5.29 o 
  -7   1   7        0.51       -0.02      4.48 o 
  -6   1   7        5.61        3.74      4.56 o 
  -5   1   7       22.63       22.06      4.85 o 
  -4   1   7        8.85       13.36      5.86 o 
  -3   1   7       10.43       14.76      5.80 o 
  -2   1   7        4.23       12.74      5.48 o 
  -1   1   7        0.18        3.46      6.29 o 
   0   1   7        5.27        5.94      5.69 o 
   1   1   7        7.20        5.87      7.61 o 
   2   1   7       14.13       19.22     11.44 o 
   3   1   7        0.02        8.17     13.15 o 
  -9   2   7       28.17       41.64      7.69 o 
  -8   2   7        1.15        5.56      5.10 o 
  -7   2   7        2.93        5.06      5.12 o 
  -6   2   7       21.03       17.91      4.73 o 
  -5   2   7        2.58        4.98      5.18 o 
  -4   2   7       97.55      104.17      5.65 o 
  -3   2   7       18.17       17.40      5.74 o 
  -2   2   7        5.29        9.45      5.49 o 
  -1   2   7      109.44      112.71      6.37 o 
   0   2   7        5.16       10.88      6.01 o 
   1   2   7       23.86       18.61      7.98 o 
   2   2   7        6.79        4.82      8.23 o 
   3   2   7      128.50      133.22     14.71 o 
 -10   3   7       11.77       13.54      8.81 o 
  -9   3   7       48.63       69.13      9.02 o 
  -8   3   7        1.83        2.36      7.93 o 
  -7   3   7        1.97        0.66      5.32 o 
  -6   3   7        0.09        1.14      5.34 o 
  -5   3   7        5.19        5.41      4.74 o 
  -4   3   7        0.14        1.41      4.88 o 
  -3   3   7        1.02        2.58      5.48 o 
  -2   3   7       14.94       14.43      5.64 o 
  -1   3   7       28.29       28.04      6.09 o 
   0   3   7        3.27        9.69      7.27 o 
   1   3   7        0.01        0.92      7.65 o 
   2   3   7       10.36        6.92      8.27 o 
   3   3   7        0.95        4.77     13.10 o 
 -10   4   7       22.43       28.11      8.53 o 
  -9   4   7       21.87       29.06      8.44 o 
  -8   4   7        1.44        5.72      7.68 o 
  -7   4   7       15.52       17.72      5.45 o 
  -6   4   7        4.83        8.15      5.33 o 
  -5   4   7        4.72        7.47      4.72 o 
  -4   4   7        3.22       10.39      4.88 o 
  -3   4   7       24.38       27.00      4.95 o 
  -2   4   7        4.34        5.49      6.90 o 
  -1   4   7        0.79        3.87      6.09 o 
   0   4   7       52.38       55.48      7.69 o 
   1   4   7        0.06        6.47      7.78 o 
   2   4   7       16.72       11.27      8.21 o 
   3   4   7       46.63       39.32      8.90 o 
 -10   5   7       16.53       21.77      8.81 o 
  -9   5   7       12.95        6.95      9.70 o 
  -8   5   7       17.40       32.43      8.19 o 
  -7   5   7        0.00        8.37     11.73 o 
  -6   5   7       30.88       30.53      5.23 o 
  -5   5   7        8.68        7.63      4.67 o 
  -4   5   7       29.83       47.69      5.00 o 
  -3   5   7       21.26       43.02      5.03 o 
  -2   5   7      185.73      225.40     11.13 o 
  -1   5   7      146.79      124.13      8.83 o 
   0   5   7       10.90       20.68      7.76 o 
   1   5   7       18.06       25.18      7.98 o 
   2   5   7        0.23        1.46      8.17 o 
   3   5   7        5.34        9.77      8.59 o 
 -10   6   7       18.86       40.24      9.63 o 
  -9   6   7       35.74       41.88     10.97 o 
  -8   6   7        8.45       14.92      8.34 o 
  -7   6   7       25.42       40.00      8.34 o 
  -6   6   7       18.89       29.26      8.00 o 
  -5   6   7        0.13        2.92      5.24 o 
  -4   6   7       14.10       23.37      4.82 o 
  -3   6   7       11.20        8.24      4.90 o 
  -2   6   7       19.19       22.00      5.51 o 
  -1   6   7        3.50       11.70      7.39 o 
   0   6   7       22.07       13.03      7.55 o 
   1   6   7       28.09       24.74      8.13 o 
   2   6   7        9.37        3.41      8.24 o 
   3   6   7        5.43        5.78      8.61 o 
  -9   7   7        2.43       -0.67     22.29 o 
  -8   7   7        4.51        5.72      8.45 o 
  -7   7   7        7.10       14.44      8.37 o 
  -5   7   7        5.99        3.91      5.45 o 
  -4   7   7        6.97        4.63      5.06 o 
  -3   7   7        1.52       -0.48      4.92 o 
  -2   7   7        5.80        6.04      5.38 o 
  -1   7   7       94.70       91.28      9.01 o 
   0   7   7        0.30        1.94      7.50 o 
   1   7   7        4.34        1.74      7.95 o 
   2   7   7        3.73        4.75      8.41 o 
   3   7   7       23.64       27.72     13.53 o 
  -9   8   7        0.86       -0.51     11.19 o 
  -8   8   7        6.10       -0.05      8.91 o 
  -7   8   7        0.30        2.95     10.23 o 
  -6   8   7        7.50       13.53      8.34 o 
  -5   8   7        7.45        9.35      7.73 o 
  -4   8   7       24.87       27.92      4.83 o 
  -3   8   7        4.36        8.01      5.08 o 
  -2   8   7       59.16       69.35      5.62 o 
  -1   8   7       19.55       27.31      6.37 o 
   0   8   7        3.75        6.12      7.61 o 
   1   8   7        6.03        6.25      9.07 o 
   2   8   7       33.84       31.78      8.50 o 
  -9   9   7       25.55       34.14      9.82 o 
  -8   9   7       18.06       25.60      9.24 o 
  -7   9   7        0.00        1.11      8.45 o 
  -6   9   7       12.75       13.28      8.18 o 
  -5   9   7       54.91       49.57      8.02 o 
  -4   9   7        8.80        9.94      6.06 o 
  -3   9   7        3.48        5.85      5.70 o 
  -2   9   7        2.22        3.70      5.42 o 
  -1   9   7        5.05        8.90      6.35 o 
   0   9   7        0.02        2.90      7.75 o 
   1   9   7        0.45        0.70      7.86 o 
   2   9   7        0.48        8.91     12.55 o 
  -8  10   7        0.31        0.86     10.50 o 
  -7  10   7        5.06       -0.75      8.78 o 
  -6  10   7        4.45       15.80      9.33 o 
  -5  10   7       12.53       21.33      8.21 o 
  -4  10   7       12.21        3.05      7.35 o 
  -3  10   7        0.45        2.38      5.64 o 
  -2  10   7       15.81       16.66      6.09 o 
  -1  10   7       17.37       17.70      6.38 o 
   0  10   7        0.83        2.44      7.16 o 
   1  10   7       12.81        2.69     11.29 o 
   2  10   7        5.25        6.56      9.08 o 
  -8  11   7        2.09        2.41     10.63 o 
  -7  11   7       21.90       27.17      9.13 o 
  -6  11   7       74.94       76.15      8.89 o 
  -5  11   7       74.26       87.19      8.70 o 
  -4  11   7        0.60        0.30      8.80 o 
  -3  11   7        9.89       10.62      6.21 o 
  -2  11   7        8.44        6.51      6.99 o 
  -1  11   7        0.15        5.67      6.41 o 
   0  11   7       12.55       10.34      6.63 o 
   1  11   7       12.89       14.87     11.37 o 
  -8  12   7        0.84        3.55     10.53 o 
  -7  12   7       16.19       24.96      9.43 o 
  -6  12   7       13.35       18.36      8.85 o 
  -5  12   7        1.18        0.15     17.81 o 
  -4  12   7       11.77       13.21      7.80 o 
  -3  12   7        0.91        4.20      6.33 o 
  -2  12   7        5.66        0.19      7.37 o 
  -1  12   7        0.02        3.23      6.46 o 
   0  12   7        0.77       -0.30      8.24 o 
   1  12   7        2.31        1.02     18.41 o 
  -7  13   7        1.38        3.82      9.59 o 
  -6  13   7       29.43       41.65      9.29 o 
  -5  13   7        2.91        2.05     11.55 o 
  -4  13   7        4.05        5.22      7.92 o 
  -3  13   7       16.62       27.38      6.74 o 
  -2  13   7        6.12        8.43      7.57 o 
  -1  13   7        3.52        9.99      9.14 o 
   0  13   7       44.74       45.66      8.92 o 
  -6  14   7        0.12        0.45     10.23 o 
  -5  14   7        1.48        1.63      8.70 o 
  -4  14   7        0.14        6.35     10.94 o 
  -3  14   7        2.40       -0.12      6.70 o 
  -2  14   7        4.38        2.00      7.69 o 
  -1  14   7       19.31       10.92      9.60 o 
  -5  15   7        9.46       12.50      9.05 o 
  -4  15   7       13.88       20.54      8.88 o 
  -3  15   7        0.05        5.17      8.39 o 
  -2  15   7        7.74        5.57      9.80 o 
  -8   0   8       41.55       28.44     20.38 o 
  -7   0   8      391.42      487.16     63.82 o 
  -6   0   8      195.84      172.54     10.94 o 
  -5   0   8        2.99       37.46      9.98 o 
  -4   0   8        2.68        7.56      9.70 o 
  -3   0   8        1.97       -0.70      9.35 o 
  -2   0   8       22.56       27.13      9.16 o 
  -1   0   8       45.98       61.82      9.25 o 
   0   0   8        4.10       11.37      9.55 o 
  -8   1   8        6.17       17.52      8.49 o 
  -7   1   8        0.44       34.06     15.70 o 
  -6   1   8      117.91      143.10     12.61 o 
  -5   1   8      148.59      132.43     10.04 o 
  -4   1   8        1.45        1.83      8.01 o 
  -3   1   8        0.81        4.05      8.00 o 
  -2   1   8        0.00        3.01      6.42 o 
  -1   1   8        1.78        0.74      6.50 o 
   0   1   8        0.06        2.46      6.71 o 
  -8   2   8        1.24        1.93      6.58 o 
  -7   2   8       70.02       70.66      7.26 o 
  -6   2   8      119.99      140.77      7.64 o 
  -5   2   8        0.45       21.58      6.82 o 
  -4   2   8        0.45       11.72      6.68 o 
  -3   2   8        1.89        2.69      7.42 o 
  -2   2   8        3.32        2.82      6.39 o 
  -1   2   8        5.31        7.93      7.62 o 
   0   2   8        1.18        8.16      8.02 o 
  -7   3   8        0.01        5.21      6.88 o 
  -6   3   8        4.07       19.81      6.98 o 
  -5   3   8        2.50       14.51      6.55 o 
  -4   3   8        3.17        3.30      6.56 o 
  -3   3   8        7.80        9.02      6.44 o 
  -2   3   8       13.97       19.47      6.58 o 
  -1   3   8        1.74       11.44      7.68 o 
   0   3   8        9.63        2.21      7.22 o 
  -7   4   8        0.32       -0.54     10.06 o 
  -6   4   8       16.66       29.03      7.09 o 
  -5   4   8        0.00       -1.45      7.25 o 
  -4   4   8        3.51       11.80      6.49 o 
  -3   4   8        7.97       12.16      6.39 o 
  -2   4   8       47.02       56.50      6.82 o 
  -1   4   8       13.27        9.85      7.07 o 
   0   4   8        0.25        3.32      7.43 o 
  -7   5   8        2.45        8.46      8.56 o 
  -6   5   8        1.91        6.06      6.95 o 
  -5   5   8        0.78       -1.79     15.69 o 
  -4   5   8        2.69        8.36      6.63 o 
  -3   5   8        2.06        6.52      7.67 o 
  -2   5   8        0.70        2.14      6.59 o 
  -1   5   8       10.34       10.94      7.27 o 
  -7   6   8        2.51        0.54      8.93 o 
  -6   6   8        0.00        1.27      7.04 o 
  -5   6   8        5.53       10.41      6.83 o 
  -4   6   8        7.60        8.92      6.42 o 
  -3   6   8        2.22        4.02      6.37 o 
  -2   6   8        0.48        1.52      6.79 o 
  -1   6   8       22.02       19.87      7.39 o 
  -6   7   8        1.09        3.64      7.41 o 
  -5   7   8        1.68        0.90      6.65 o 
  -4   7   8        0.25        4.53      6.36 o 
  -3   7   8        4.95       10.78      6.61 o 
  -2   7   8       32.94       27.34      7.13 o 
  -1   7   8        7.19        4.79      7.36 o 
  -6   8   8        0.19        7.21     10.34 o 
  -5   8   8        0.93        5.11      7.10 o 
  -4   8   8        8.03       12.16      6.54 o 
  -3   8   8        0.08        1.56      7.35 o 
  -2   8   8        0.85        2.27      8.43 o 
  -5   9   8        0.11        1.90      6.59 o 
  -4   9   8        0.08        3.65      6.68 o 
  -3   9   8        5.92        7.00      6.98 o 
                                                 
